# Supplementary material for: De Novo Sequencing of Hypericum perforatum Transcriptome to Identify Potential Genes Involved in the Biosynthesis of Active Metabolites
Source: PLoS One. 2012 Jul 30;7(7):e42081. doi: 10.1371/journal.pone.0042081 (PMC3408400; doi:10.1371/journal.pone.0042081)
Supplement: Table S1 — Putative Type III PKSs in Hypericum perforatum . (XLS) [file pone.0042081.s001.xls]

## Sheet: Sheet1
Unigene	Protein	Score
Unigene42574_8B	glycine-rich protein [Gossypium hirsutum]	12.3844
Unigene10236_8B	expressed protein [Aureococcus anophagefferens]	7.09143
Unigene52338_8B	minus strand unknown [Populus trichocarpa]	6.95975
Unigene1231_8B	expressed protein [Aureococcus anophagefferens]	6.69919
Unigene28337_8B	glycine-rich protein [Gossypium hirsutum]	6.05977
Unigene11354_8B	vegetative cell wall protein gp1 [Chlamydomonas reinhardtii] >gi|158276122|gb|EDP01896.1| vegetative cell wall protein gp1 [Chlamydomonas reinhardtii]	5.80034
Unigene30252_8B	Os06g0107100 [Oryza sativa Japonica Group] >gi|113594607|dbj|BAF18481.1| Os06g0107100 [Oryza sativa Japonica Group]	5.50647
Unigene50669_8B	minus strand predicted protein [Populus trichocarpa] >gi|224123120|ref|XP_002330343.1| predicted protein [Populus trichocarpa] >gi|224146536|ref|XP_002336315.1| predicted protein [Populus trichocarpa] >gi|222834629|gb|EEE73092.1| predicted protein [Populus trichocarpa] >gi|222871546|gb|EEF08677.1| predicted protein [Populus trichocarpa] >gi|222871547|gb|EEF08678.1| predicted protein [Populus tric…	5.08748
Unigene28942_8B	DEAH-box RNA helicase [Chlamydomonas reinhardtii] >gi|158271237|gb|EDO97061.1| DEAH-box RNA helicase [Chlamydomonas reinhardtii]	4.83283
Unigene4056_8B	minus strand glycine-rich cell wall protein [Picea glauca]	4.78248
Unigene4055_8B	sulfate/bicarbonate/oxalate exchanger and transporter sat-1 [Populus trichocarpa] >gi|222840711|gb|EEE78258.1| sulfate/bicarbonate/oxalate exchanger and transporter sat-1 [Populus trichocarpa]	4.78248
Unigene24117_8B	alpha-galactosidase [Nicotiana tabacum]	4.56223
Unigene8702_8B	expressed protein [Aureococcus anophagefferens]	4.46603
Unigene41085_8B	minus strand lactoylglutathione lyase [Gossypium hirsutum]	4.03051
Unigene45957_8B	minus strand PREDICTED: similar to Heat shock 70 kDa protein, mitochondrial [Vitis vinifera]	3.97206
Unigene11751_8B	polyketide synthase [Hypericum perforatum]	3.92279
Unigene46260_8B	minus strand unnamed protein product [Vitis vinifera]	3.74643
Unigene2277_8B	minus strand selenium binding protein [Medicago sativa]	3.66925
Unigene28032_8B	minus strand LOC100285808 [Zea mays] >gi|195653455|gb|ACG46195.1| 1,4-dihydroxy-2-naphthoate octaprenyltransferase [Zea mays]	3.61749
Unigene8678_8B	predicted protein [Populus trichocarpa] >gi|222844246|gb|EEE81793.1| predicted protein [Populus trichocarpa]	3.60909
Unigene28730_8B	uncharacterized protein [Arabidopsis thaliana] >gi|332643342|gb|AEE76863.1| uncharacterized protein [Arabidopsis thaliana]	3.59056
Unigene14000_8B	minus strand tubulin alpha-7 chain [Populus trichocarpa] >gi|222867049|gb|EEF04180.1| tubulin alpha-7 chain [Populus trichocarpa]	3.5796
Unigene20156_8B	growth-regulating factor 5 [Arabidopsis thaliana] >gi|21539888|gb|AAM52880.1| transcription activator [Arabidopsis thaliana] >gi|332641924|gb|AEE75445.1| growth-regulating factor 5 [Arabidopsis thaliana]	3.48638
Unigene17919_8B	minus strand RecName: Full=Retrovirus-related Pol polyprotein from transposon TNT 1-94; Includes: RecName: Full=Protease; Includes: RecName: Full=Reverse transcriptase; Includes: RecName: Full=Endonuclease	3.40422
Unigene5160_8B	elf3b [Populus tremula]	3.28371
Unigene5166_8B	minus strand leucine-rich repeat receptor-like protein kinase [Pyrus pyrifolia]	3.28371
Unigene51080_8B	phosphoric monoester hydrolase [Arabidopsis lyrata subsp. lyrata] >gi|297338806|gb|EFH69223.1| phosphoric monoester hydrolase [Arabidopsis lyrata subsp. lyrata]	3.26196
Unigene54343_8B	chalcone synthase [Hypericum perforatum]	3.23585
Unigene27458_8B	myrosinase-binding protein related protein [Brassica napus]	3.14035
Unigene1064_8B	minus strand glycosyl transferase [Populus trichocarpa] >gi|222842828|gb|EEE80375.1| glycosyl transferase [Populus trichocarpa] >gi|333951819|gb|AEG25427.1| glycosyltransferase GT43E [Populus trichocarpa]	3.04573
Unigene39152_8B	triacylglycerol lipase, putative [Ricinus communis] >gi|223550904|gb|EEF52390.1| triacylglycerol lipase, putative [Ricinus communis]	3.02965
Unigene54859_8B	RNA helicase, DRH1 [Arabidopsis thaliana]	2.98199
Unigene13285_8B	G-strand specific single-stranded telomere-binding protein 1 [Nicotiana tabacum]	2.94995
Unigene54043_8B	minus strand f-box family protein [Populus trichocarpa] >gi|222869444|gb|EEF06575.1| f-box family protein [Populus trichocarpa]	2.94338
Unigene27582_8B	Hsp70-interacting protein 1 [Vitis labrusca]	2.94041
Unigene9485_8B	RecName: Full=Osmotin-like protein; Flags: Precursor >gi|1220537|gb|AAB41124.1| osmotin-like protein [Solanum lycopersicum]	2.92768
Unigene20441_8B	methionine aminopeptidase 1A [Zea mays]	2.90691
Unigene50623_8B	H0315A08.9 [Oryza sativa Indica Group]	2.89477
Unigene36_8B	phytol kinase 1 [Arabidopsis thaliana] >gi|75181203|sp|Q9LZ76.1|PHYK1_ARATH RecName: Full=Phytol kinase 1, chloroplastic; AltName: Full=Vitamin E pathway gene 5 protein; Flags: Precursor >gi|60543321|gb|AAX22258.1| At5g04490 [Arabidopsis thaliana] >gi|332003369|gb|AED90752.1| phytol kinase 1 [Arabidopsis thaliana]	2.80905
Unigene55836_8B	minus strand Os09g0478400 [Oryza sativa Japonica Group] >gi|113631704|dbj|BAF25385.1| Os09g0478400 [Oryza sativa Japonica Group]	2.71672
Unigene29319_8B	Os10g0190800 [Oryza sativa Japonica Group] >gi|255679261|dbj|BAH94781.1| Os10g0190800 [Oryza sativa Japonica Group]	2.71355
Unigene25026_8B	minus strand predicted protein [Populus trichocarpa] >gi|222832018|gb|EEE70495.1| predicted protein [Populus trichocarpa]	2.70153
Unigene29883_8B	cytochrome P450 [Populus trichocarpa] >gi|222849313|gb|EEE86860.1| cytochrome P450 [Populus trichocarpa]	2.70141
Unigene27321_8B	> 100 protein maternal effect embryo arrest 60 [Arabidopsis thaliana] >gi|98960927|gb|ABF58947.1| At5g05950 [Arabidopsis thaliana] >gi|332003561|gb|AED90944.1| protein maternal effect embryo arrest 60 [Arabidopsis thaliana]	2.68278
Unigene3126_8B	hypothetical protein; K02730 20S proteasome subunit alpha 1 [EC:3.4.25.1]	2.64913
Unigene5138_8B	minus strand DNA repair and transcription factor XPB1 [Arabidopsis thaliana]	2.62114
Unigene5141_8B	minus strand uncharacterized protein [Arabidopsis thaliana] >gi|332008709|gb|AED96092.1| uncharacterized protein [Arabidopsis thaliana]	2.62114
Unigene9934_8B	polyketide synthase [Hypericum perforatum]	2.61363
Unigene9761_8B	histone mRNA exonuclease 1 [Zea mays]	2.58696
Unigene676_8B	chalcone synthase [Orchis anatolica]	2.56854
Unigene17093_8B	minus strand predicted protein [Populus trichocarpa] >gi|222861286|gb|EEE98828.1| predicted protein [Populus trichocarpa]	2.53424
Unigene48811_8B	SEC7-like guanine nucleotide exchange protein [Arabidopsis thaliana] >gi|8570447|gb|AAF76474.1|AC020622_8 Contains similarity to a guanine nucleotide exchange factor from Homo sapiens gb|AF111162 and contains a Sec7 PF|01369 domain [Arabidopsis thaliana] >gi|332189239|gb|AEE27360.1| SEC7-like guanine nucleotide exchange protein [Arabidopsis thaliana]	2.51777
Unigene40695_8B	minus strand Os08g0536000 [Oryza sativa Japonica Group] >gi|113624329|dbj|BAF24274.1| Os08g0536000 [Oryza sativa Japonica Group]	2.48943
Unigene56083_8B	minus strand RecName: Full=Probable calcium-binding protein CML21; AltName: Full=Calmodulin-like protein 21 >gi|62867639|gb|AAY17423.1| At4g26470 [Arabidopsis thaliana]	2.45194
Unigene12094_8B	minus strand zinc finger family protein [Arabidopsis lyrata subsp. lyrata] >gi|297317019|gb|EFH47441.1| zinc finger family protein [Arabidopsis lyrata subsp. lyrata]	2.42375
Unigene24373_8B	> 1 integral membrane HPP family protein [Arabidopsis lyrata subsp. lyrata] >gi|297321711|gb|EFH52132.1| integral membrane HPP family protein [Arabidopsis lyrata subsp. lyrata]	2.41871
Unigene3851_8B	> 2 transferase [Arabidopsis lyrata subsp. lyrata] >gi|297326289|gb|EFH56709.1| transferase [Arabidopsis lyrata subsp. lyrata]	2.40489
Unigene3850_8B	minus strand RecName: Full=Probable LRR receptor-like serine/threonine-protein kinase At4g36180; Flags: Precursor >gi|224589649|gb|ACN59357.1| leucine-rich repeat receptor-like protein kinase [Arabidopsis thaliana]	2.40489
Unigene26345_8B	ATXR5 [Arabidopsis thaliana]	2.36326
Unigene29858_8B	> 93 Contains similarity to peroxidase ATP18a from Arabidopsis thaliana gb|X98804 and contains a peroxidase PF|00141 domain. EST gb|T76544 comes from this gene. This gene may be cut off	2.35545
Unigene5653_8B	minus strand Y4 [Silene latifolia]	2.34495
Unigene4110_8B	Ser/Thr specific protein phosphatase 2A B regulatory subunit beta isoform [Medicago sativa subsp. x varia]	2.28893
Unigene4108_8B	minus strand At1g28320/F3H9_2 [Arabidopsis thaliana]	2.28893
Unigene14918_8B	> 5 minus strand unnamed protein product [Vitis vinifera]	2.2842
Unigene12902_8B	minus strand ABC transporter family protein [Populus trichocarpa] >gi|222868874|gb|EEF06005.1| ABC transporter family protein [Populus trichocarpa]	2.26052
Unigene52212_8B	biotin synthase [Arabidopsis thaliana] >gi|1705463|sp|P54967.1|BIOB_ARATH RecName: Full=Biotin synthase >gi|1045316|gb|AAA80226.1| biotin sythase [Arabidopsis thaliana] >gi|1403662|gb|AAC49445.1| BIO2 protein [Arabidopsis thaliana] >gi|1769457|gb|AAB39953.1| biotin synthase [Arabidopsis thaliana] >gi|2288983|gb|AAB64312.1| biotin synthase (Bio B) [Arabidopsis thaliana] >gi|90093314|gb|ABD85170.1|…	2.25296
Unigene6959_8B	universal stress protein family protein [Arabidopsis lyrata subsp. lyrata] >gi|297337307|gb|EFH67724.1| universal stress protein family protein [Arabidopsis lyrata subsp. lyrata]	2.25187
Unigene37818_8B	chloride channel ClC3 [Vitis vinifera]	2.24756
Unigene23293_8B	minus strand non-LTR retrotransposon transposase [Arabidopsis cebennensis]	2.24279
Unigene51402_8B	minus strand O-acetylserine (thiol)lyase [Populus tremula x Populus alba]	2.23534
Unigene16608_8B	minus strand receptor-like protein kinase HSL1 [Arabidopsis thaliana] >gi|75337207|sp|Q9SGP2.1|HSL1_ARATH RecName: Full=Receptor-like protein kinase HSL1; AltName: Full=Protein HAESA-LIKE1; Flags: Precursor >gi|6560764|gb|AAF16764.1|AC010155_17 F3M18.12 [Arabidopsis thaliana] >gi|31711782|gb|AAP68247.1| At1g28440 [Arabidopsis thaliana] >gi|224589402|gb|ACN59235.1| leucine-rich repeat receptor-lik…	2.23198
Unigene8643_8B	minus strand DWNN domain, a CCHC-type zinc finger [Arabidopsis thaliana] >gi|332008127|gb|AED95510.1| DWNN domain, a CCHC-type zinc finger [Arabidopsis thaliana]	2.21025
Unigene9309_8B	pentatricopeptide repeat-containing protein [Arabidopsis lyrata subsp. lyrata] >gi|297328573|gb|EFH58992.1| pentatricopeptide repeat-containing protein [Arabidopsis lyrata subsp. lyrata]	2.18521
Unigene10131_8B	minus strand precursor of protein cell division protease ftsh-like protein [Populus trichocarpa] >gi|222843653|gb|EEE81200.1| precursor of protein cell division protease ftsh-like protein [Populus trichocarpa]	2.18392
Unigene2890_8B	uncharacterized protein [Arabidopsis thaliana] >gi|44681324|gb|AAS47602.1| At5g40980 [Arabidopsis thaliana] >gi|45773828|gb|AAS76718.1| At5g40980 [Arabidopsis thaliana] >gi|332007238|gb|AED94621.1| uncharacterized protein [Arabidopsis thaliana]	2.15084
Unigene24733_8B	F1E22.12 [Arabidopsis thaliana]	2.15057
Unigene19724_8B	laccase [Toxicodendron vernicifluum]	2.14349
Unigene13900_8B	OSIGBa0092E09.2 [Oryza sativa Indica Group]	2.13024
Unigene33766_8B	minus strand RNase H domain-containing protein [Arabidopsis thaliana] >gi|145331720|ref|NP_001078087.1| RNase H domain-containing protein [Arabidopsis thaliana] >gi|332640141|gb|AEE73662.1| RNase H domain-containing protein [Arabidopsis thaliana] >gi|332640142|gb|AEE73663.1| RNase H domain-containing protein [Arabidopsis thaliana]	2.12769
Unigene32974_8B	minus strand cyclin-dependent kinase A1 [Scutellaria baicalensis]	2.11545
Unigene19356_8B	NBS-containing resistance-like protein [Corylus avellana]	2.09314
Unigene51989_8B	cc-nbs-lrr resistance protein [Populus trichocarpa] >gi|222834261|gb|EEE72738.1| cc-nbs-lrr resistance protein [Populus trichocarpa]	2.08004
Unigene5357_8B	minus strand ubiquitin carboxyl-terminal hydrolase 8 [Arabidopsis lyrata subsp. lyrata] >gi|297319879|gb|EFH50301.1| ubiquitin carboxyl-terminal hydrolase 8 [Arabidopsis lyrata subsp. lyrata]	2.06803
Unigene5360_8B	uncharacterized protein [Arabidopsis thaliana] >gi|334187932|ref|NP_001190393.1| uncharacterized protein [Arabidopsis thaliana] >gi|332006047|gb|AED93430.1| uncharacterized protein [Arabidopsis thaliana] >gi|332006048|gb|AED93431.1| uncharacterized protein [Arabidopsis thaliana]	2.06803
Unigene16130_8B	minus strand G-protein-coupled receptor 1 [Arabidopsis lyrata subsp. lyrata] >gi|297339946|gb|EFH70363.1| G-protein-coupled receptor 1 [Arabidopsis lyrata subsp. lyrata]	2.05652
Unigene5662_8B	minus strand agenet domain-containing protein [Arabidopsis thaliana] >gi|332192581|gb|AEE30702.1| agenet domain-containing protein [Arabidopsis thaliana]	2.05163
Unigene39184_8B	minus strand predicted protein [Populus trichocarpa] >gi|222853926|gb|EEE91473.1| predicted protein [Populus trichocarpa]	2.04451
Unigene22557_8B	metallo-beta-lactamase domain-containing protein [Arabidopsis thaliana] >gi|332192998|gb|AEE31119.1| metallo-beta-lactamase domain-containing protein [Arabidopsis thaliana]	2.02535
Unigene14913_8B	DNAJ heat shock family protein [Arabidopsis lyrata subsp. lyrata] >gi|297324452|gb|EFH54872.1| DNAJ heat shock family protein [Arabidopsis lyrata subsp. lyrata]	2.01548
Unigene18493_8B	multidrug resistance protein ABC transporter family [Populus trichocarpa] >gi|222836087|gb|EEE74508.1| multidrug resistance protein ABC transporter family [Populus trichocarpa]	2.0101
Unigene17285_8B	minus strand lrr receptor protein kinase, putative [Ricinus communis] >gi|223551091|gb|EEF52577.1| lrr receptor protein kinase, putative [Ricinus communis]	2.00972
Unigene28029_8B	minus strand glucosyltransferase-13 [Vigna angularis]	2.00855
Unigene50588_8B	f-box family protein [Populus trichocarpa] >gi|222836773|gb|EEE75166.1| f-box family protein [Populus trichocarpa]	2.00417
Unigene38096_8B	minus strand hypersensitive-induced response protein [Carica papaya]	1.98778
Unigene21467_8B	uncharacterized protein [Arabidopsis thaliana] >gi|75207465|sp|Q9SS80.1|U503A_ARATH RecName: Full=UPF0503 protein At3g09070, chloroplastic; Flags: Precursor >gi|332641195|gb|AEE74716.1| uncharacterized protein [Arabidopsis thaliana]	1.98148
Unigene29710_8B	minus strand protein novel ion carrier-2 [Arabidopsis thaliana] >gi|7239514|gb|AAF43240.1|AC012654_24 Contains similarity to the ZF14 mRNA from Arabidopsis thaliana gb|AB028198; It is a member of the uncharacterized membrane protein family PF|01554 >gi|29468190|gb|AAO85439.1| NIC2 [Arabidopsis thaliana] >gi|332197125|gb|AEE35246.1| protein novel ion carrier-2 [Arabidopsis thaliana]	1.97954
Unigene50790_8B	LOC100285098 [Zea mays] >gi|195646972|gb|ACG42954.1| elongation factor 2 [Zea mays]	1.97664
Unigene15892_8B	RecName: Full=Thylakoid lumenal 29 kDa protein, chloroplastic; Short=TL29; AltName: Full=LeAPx09; AltName: Full=P29; Flags: Precursor	1.97017
Unigene15946_8B	minus strand non-LTR retrotransposon transposase [Arabidopsis cebennensis]	1.96417
Unigene54882_8B	leucine-rich repeat extensin-like protein 5 [Arabidopsis thaliana] >gi|300681244|sp|Q9SN46.2|LRX5_ARATH RecName: Full=Leucine-rich repeat extensin-like protein 5; Short=AtLRX5; Short=LRR/EXTENSIN5; AltName: Full=Cell wall hydroxyproline-rich glycoprotein; Flags: Precursor >gi|332658674|gb|AEE84074.1| leucine-rich repeat extensin-like protein 5 [Arabidopsis thaliana]	1.95881
Unigene21652_8B	minus strand conserved hypothetical protein [Phytophthora infestans T30-4] >gi|262101225|gb|EEY59277.1| conserved hypothetical protein [Phytophthora infestans T30-4]	1.95163
Unigene13413_8B	minus strand catechol O-methyltransferase [Thalictrum tuberosum]	1.95125
Unigene51463_8B	lactoylglutathione lyase [Gossypium hirsutum]	1.94952
Unigene51638_8B	minus strand uncharacterized protein [Arabidopsis thaliana] >gi|4966372|gb|AAD34703.1|AC006341_31 ESTs gb|N38586 and gb|N38613 come from this gene [Arabidopsis thaliana] >gi|30725370|gb|AAP37707.1| At1g16520 [Arabidopsis thaliana] >gi|332191344|gb|AEE29465.1| uncharacterized protein [Arabidopsis thaliana]	1.94704
Unigene1374_8B	polyketide synthase [Hypericum perforatum]	1.92998
Unigene14494_8B	minus strand Os06g0111500; K00033 6-phosphogluconate dehydrogenase [EC:1.1.1.44]	1.92491
Unigene49290_8B	CUE domain containing protein [Zea mays] >gi|195634781|gb|ACG36859.1| CUE domain containing protein [Zea mays]	1.91778
Unigene4447_8B	minus strand PREDICTED: similar to EMB2762 (EMBRYO DEFECTIVE 2762) [Vitis vinifera]	1.9141
Unigene30733_8B	RecName: Full=Probable protein phosphatase 2C 1; Short=AtPP2C01; AltName: Full=AtPPC6;6 >gi|9280661|gb|AAF86530.1|AC002560_23 F21B7.20 [Arabidopsis thaliana]	1.90283
Unigene13492_8B	hypothetical protein; K08873 PI-3-kinase-related kinase SMG-1	1.90241
Unigene20015_8B	minus strand dormancy-associated protein 1 [Brassica rapa subsp. pekinensis]	1.89422
Unigene23084_8B	minus strand ATP binding protein [Cucumis melo subsp. melo]	1.8931
Unigene27317_8B	Peptidyl-prolyl cis-trans isomerase CYP20-1 [Arabidopsis thaliana] >gi|75313668|sp|Q9SP02.1|CP20A_ARATH RecName: Full=Peptidyl-prolyl cis-trans isomerase CYP20-1; Short=PPIase CYP20-1; AltName: Full=Cyclophilin of 20 kDa 1; AltName: Full=Rotamase CYP20-1; AltName: Full=Rotamase cyclophilin-7; Flags: Precursor >gi|6180043|gb|AAF05760.1|AF192490_1 cyclophilin [Arabidopsis thaliana] >gi|8843791|dbj|…	1.89029
Unigene5544_8B	protein FYD [Arabidopsis thaliana] >gi|30682246|ref|NP_850571.1| protein FYD [Arabidopsis thaliana] >gi|42572397|ref|NP_974294.1| protein FYD [Arabidopsis thaliana] >gi|79313203|ref|NP_001030681.1| protein FYD [Arabidopsis thaliana] >gi|332641693|gb|AEE75214.1| protein FYD [Arabidopsis thaliana] >gi|332641694|gb|AEE75215.1| protein FYD [Arabidopsis thaliana] >gi|332641695|gb|AEE75216.1| protein F…	1.88836
Unigene5549_8B	minus strand pentatricopeptide repeat-containing protein [Arabidopsis lyrata subsp. lyrata] >gi|297320227|gb|EFH50649.1| pentatricopeptide repeat-containing protein [Arabidopsis lyrata subsp. lyrata]	1.88836
Unigene46296_8B	PREDICTED: hypothetical protein [Vitis vinifera] >gi|302143523|emb|CBI22084.3| unnamed protein product [Vitis vinifera]	1.87733
Unigene50800_8B	ubiquitin extension protein [Nicotiana tabacum] >gi|59800131|gb|AAX07419.1| ubiquitin/s27a 40S ribosomal protein [Nicotiana benthamiana]	1.87427
Unigene24416_8B	peroxidase [Populus trichocarpa]	1.85875
Unigene54401_8B	minus strand uncharacterized protein [Arabidopsis thaliana] >gi|330254046|gb|AEC09140.1| uncharacterized protein [Arabidopsis thaliana]	1.85118
Unigene52868_8B	minus strand nodulin MtN3 family protein [Arabidopsis lyrata subsp. lyrata] >gi|297339005|gb|EFH69422.1| nodulin MtN3 family protein [Arabidopsis lyrata subsp. lyrata]	1.84581
Unigene57970_8B	> 3 minus strand fiber protein Fb19 [Gossypium barbadense]	1.82939
Unigene17818_8B	minus strand uncharacterized protein [Arabidopsis thaliana] >gi|32189305|gb|AAP75807.1| At4g12590 [Arabidopsis thaliana] >gi|332657752|gb|AEE83152.1| uncharacterized protein [Arabidopsis thaliana]	1.81425
Unigene23793_8B	minus strand cytochrome P450 [Populus trichocarpa] >gi|222832858|gb|EEE71335.1| cytochrome P450 [Populus trichocarpa]	1.80403
Unigene25193_8B	hypothetical protein LOC100259985; K12616 enhancer of mRNA-decapping protein 4	1.80037
Unigene39827_8B	minus strand RecName: Full=Phospholipase D alpha 1; Short=PLD alpha 1; AltName: Full=Choline phosphatase 1; AltName: Full=Phosphatidylcholine-hydrolyzing phospholipase D 1 >gi|2281951|emb|CAB06620.1| phospholipase D [Nicotiana tabacum]	1.79751
Unigene10580_8B	minus strand ABC transporter family, retinal flippase subfamily [Populus trichocarpa] >gi|222854446|gb|EEE91993.1| ABC transporter family, retinal flippase subfamily [Populus trichocarpa]	1.78376
Unigene34406_8B	minus strand Contains similarity to a peptide transport protein homolog F17L22.140 gi|7488004 from Arabidopsis thaliana BAC F17L22 gb|AL035527. It contains a POT family domain PF|00854. ESTs gb|BE038248, gb|T22680, gb|T04498, gb|R89961, gb|R30626, gb|R30389, gb|AA713063 and gb|AA585801 come from this gene	1.78216
Unigene50555_8B	AT2G45220-like protein [Neslia paniculata]	1.76621
Unigene22840_8B	minus strand predicted protein [Populus trichocarpa] >gi|222848837|gb|EEE86384.1| predicted protein [Populus trichocarpa]	1.76421
Unigene32558_8B	minus strand vacuolar iron transporter-like protein [Arabidopsis thaliana] >gi|6143895|gb|AAF04441.1|AC010718_10 nodulin-like protein; 66117-66707 [Arabidopsis thaliana] >gi|48958481|gb|AAT47793.1| At1g76800 [Arabidopsis thaliana] >gi|51972058|gb|AAU15133.1| At1g76800 [Arabidopsis thaliana] >gi|332197769|gb|AEE35890.1| vacuolar iron transporter-like protein [Arabidopsis thaliana]	1.75657
Unigene55471_8B	Mitochondrial transcription termination factor family protein [Arabidopsis thaliana] >gi|332658065|gb|AEE83465.1| Mitochondrial transcription termination factor family protein [Arabidopsis thaliana]	1.75605
Unigene11301_8B	minus strand aquaporin, MIP family, PIP subfamily [Populus trichocarpa] >gi|222849918|gb|EEE87465.1| aquaporin, MIP family, PIP subfamily [Populus trichocarpa]	1.74495
Unigene37874_8B	Os08g0474700 [Oryza sativa Japonica Group] >gi|113623999|dbj|BAF23944.1| Os08g0474700 [Oryza sativa Japonica Group]	1.74414
Unigene50901_8B	WRKY transcription factor 6 [(Populus tomentosa x P. bolleana) x P. tomentosa]	1.73821
Unigene33682_8B	phenolic oxidative coupling protein [Hypericum androsaemum]	1.73302
Unigene27948_8B	minus strand symplekin [Arabidopsis thaliana] >gi|332192730|gb|AEE30851.1| symplekin [Arabidopsis thaliana]	1.73165
Unigene49561_8B	minus strand WWE protein-protein interaction domain family protein [Arabidopsis thaliana] >gi|332193333|gb|AEE31454.1| WWE protein-protein interaction domain family protein [Arabidopsis thaliana]	1.73021
Unigene22410_8B	minus strand cytosolic phosphoglucose isomerase [Clarkia delicata]	1.72911
Unigene10689_8B	minus strand pectin methylesterase [Pisum sativum]	1.72624
Unigene32229_8B	predicted protein [Populus trichocarpa] >gi|222852299|gb|EEE89846.1| predicted protein [Populus trichocarpa]	1.71469
Unigene4135_8B	uncharacterized protein [Arabidopsis thaliana] >gi|332646563|gb|AEE80084.1| uncharacterized protein [Arabidopsis thaliana]	1.70926
Unigene4136_8B	minus strand beta-catenin-like protein 1 [Arabidopsis thaliana] >gi|126354926|gb|ABO09895.1| At3g02710 [Arabidopsis thaliana] >gi|332640329|gb|AEE73850.1| beta-catenin-like protein 1 [Arabidopsis thaliana]	1.70926
Unigene22641_8B	protein PAUSED [Arabidopsis thaliana] >gi|145327223|ref|NP_001077813.1| protein PAUSED [Arabidopsis thaliana] >gi|334183864|ref|NP_001185383.1| protein PAUSED [Arabidopsis thaliana] >gi|34303902|tpg|DAA01277.1| TPA_exp: exportin-t [Arabidopsis thaliana] >gi|332197219|gb|AEE35340.1| protein PAUSED [Arabidopsis thaliana] >gi|332197220|gb|AEE35341.1| protein PAUSED [Arabidopsis thaliana] >gi|3321972…	1.70574
Unigene12509_8B	minus strand protein phosphatase 2C (PP2C) [Fagus sylvatica]	1.69685
Unigene54896_8B	minus strand Esterase/lipase/thioesterase [Medicago truncatula]	1.69402
Unigene38045_8B	minus strand Os05g0489200 [Oryza sativa Japonica Group] >gi|113579442|dbj|BAF17805.1| Os05g0489200 [Oryza sativa Japonica Group]	1.69115
Unigene24192_8B	serine/threonine-protein kinase MHK [Zea mays]	1.68749
Unigene15822_8B	uridine kinase-like protein [Arabidopsis thaliana] >gi|38564268|gb|AAR23713.1| At3g27190 [Arabidopsis thaliana]	1.68285
Unigene10837_8B	uncharacterized protein [Arabidopsis thaliana] >gi|13605587|gb|AAK32787.1|AF361619_1 At2g35260/T4C15.7 [Arabidopsis thaliana] >gi|3668080|gb|AAC61812.1| expressed protein [Arabidopsis thaliana] >gi|19548075|gb|AAL87402.1| At2g35260/T4C15.7 [Arabidopsis thaliana] >gi|330253993|gb|AEC09087.1| uncharacterized protein [Arabidopsis thaliana]	1.6808
Unigene17522_8B	chloroplast translation elongation factor [Nicotiana attenuata]	1.67725
Unigene14374_8B	minus strand hyom protein [Capsicum annuum]	1.67685
Unigene20591_8B	peroxidase [Nicotiana tabacum]	1.6725
Unigene11982_8B	loricrin-related protein [Arabidopsis thaliana] >gi|332010535|gb|AED97918.1| loricrin-related protein [Arabidopsis thaliana]	1.6629
Unigene33669_8B	minus strand uncharacterized protein [Arabidopsis thaliana] >gi|88010816|gb|ABD38857.1| At5g40960 [Arabidopsis thaliana] >gi|332007236|gb|AED94619.1| uncharacterized protein [Arabidopsis thaliana]	1.65896
Unigene20062_8B	unnamed protein product [Vitis vinifera]	1.65114
Unigene20665_8B	minus strand amino acid permease family protein [Arabidopsis lyrata subsp. lyrata] >gi|297330815|gb|EFH61234.1| amino acid permease family protein [Arabidopsis lyrata subsp. lyrata]	1.65106
Unigene18655_8B	minus strand cell division cycle, putative [Ricinus communis] >gi|223550166|gb|EEF51653.1| cell division cycle, putative [Ricinus communis]	1.6478
Unigene4391_8B	minus strand uncharacterized protein [Arabidopsis thaliana] >gi|332641928|gb|AEE75449.1| uncharacterized protein [Arabidopsis thaliana]	1.64436
Unigene14452_8B	MATE efflux family protein [Arabidopsis thaliana] >gi|8979940|gb|AAF82254.1|AC008051_5 Identical to gene ZF14 from Arabidopsis thaliana gb|AB028198 and is a member of an uncharacterized integral membrane protein UPF PF|01554 family >gi|6520161|dbj|BAA87939.1| ZF14 [Arabidopsis thaliana] >gi|332195416|gb|AEE33537.1| MATE efflux family protein [Arabidopsis thaliana]	1.63686
Unigene20017_8B	uncharacterized protein [Arabidopsis thaliana] >gi|115646816|gb|ABJ17128.1| At5g67020 [Arabidopsis thaliana] >gi|332010908|gb|AED98291.1| uncharacterized protein [Arabidopsis thaliana]	1.63153
Unigene19953_8B	minus strand SET domain protein [Populus trichocarpa] >gi|222844354|gb|EEE81901.1| SET domain protein [Populus trichocarpa]	1.62463
Unigene580_8B	minus strand Os05g0424800 [Oryza sativa Japonica Group] >gi|53980856|gb|AAV24777.1| unknow protein [Oryza sativa Japonica Group] >gi|113579146|dbj|BAF17509.1| Os05g0424800 [Oryza sativa Japonica Group]	1.62453
Unigene1557_8B	RecName: Full=UPF0497 membrane protein 16	1.6207
Unigene42485_8B	minus strand Os11g0130300 [Oryza sativa Japonica Group] >gi|77548515|gb|ABA91312.1| Nse1 non-SMC component of SMC5-6 complex family protein, expressed [Oryza sativa Japonica Group] >gi|113644354|dbj|BAF27495.1| Os11g0130300 [Oryza sativa Japonica Group]	1.62045
Unigene9912_8B	minus strand ubiquitin-conjugating enzyme 22 [Arabidopsis lyrata subsp. lyrata] >gi|297331926|gb|EFH62345.1| ubiquitin-conjugating enzyme 22 [Arabidopsis lyrata subsp. lyrata]	1.61983
Unigene21906_8B	white-brown-complex ABC transporter family [Populus trichocarpa] >gi|222853241|gb|EEE90788.1| white-brown-complex ABC transporter family [Populus trichocarpa]	1.61764
Unigene1647_8B	minus strand manganese superoxide dismutase [Oryza sativa Indica Group]	1.61415
Unigene24045_8B	minus strand BON1-associated protein 1 [Arabidopsis thaliana] >gi|332646650|gb|AEE80171.1| BON1-associated protein 1 [Arabidopsis thaliana]	1.611
Unigene23284_8B	callose synthase 7 [Arabidopsis thaliana] >gi|334302882|sp|Q9SHJ3.3|CALS7_ARATH RecName: Full=Callose synthase 7; AltName: Full=1,3-beta-glucan synthase; AltName: Full=Protein GLUCAN SYNTHASE-LIKE 7 >gi|332189872|gb|AEE27993.1| callose synthase 7 [Arabidopsis thaliana]	1.60759
Unigene547_8B	opper binding protein 7 [Gossypium hirsutum]	1.60658
Unigene17159_8B	minus strand pre-mRNA splicing factor, putative; K12855 pre-mRNA-processing factor 6	1.60467
Unigene26230_8B	minus strand conserved hypothetical protein [Ricinus communis] >gi|223533631|gb|EEF35368.1| conserved hypothetical protein [Ricinus communis]	1.60316
Unigene10846_8B	minus strand 3-dehydroquinate dehydratase (EC 4.2.1.10) / shikimate 5-dehydrogenase (EC 1.1.1.25) precursor - garden pea (fragment)	1.59822
Unigene22677_8B	MYB domain class transcription factor [Malus x domestica]	1.59695
Unigene30343_8B	minus strand Os10g0567800 [Oryza sativa Japonica Group] >gi|113639968|dbj|BAF27273.1| Os10g0567800 [Oryza sativa Japonica Group]	1.59558
Unigene27214_8B	uncharacterized protein [Arabidopsis thaliana] >gi|332189899|gb|AEE28020.1| uncharacterized protein [Arabidopsis thaliana]	1.59431
Unigene48207_8B	signal peptidase, endoplasmic reticulum-type [Arabidopsis thaliana] >gi|5903045|gb|AAD55604.1|AC008016_14 Similar to gb|AF108945 signal peptidase 18 kDa subunit from Homo sapiens. ESTs gb|H76629, gb|H76949 and gb|H76216 come from this gene [Arabidopsis thaliana] >gi|332194707|gb|AEE32828.1| signal peptidase, endoplasmic reticulum-type [Arabidopsis thaliana]	1.59356
Unigene26366_8B	NUC173 domain-containing protein [Arabidopsis thaliana] >gi|332659373|gb|AEE84773.1| NUC173 domain-containing protein [Arabidopsis thaliana]	1.59114
Unigene58201_8B	serine/threonine-protein phosphatase BSL2 [Arabidopsis thaliana] >gi|332190167|gb|AEE28288.1| serine/threonine-protein phosphatase BSL2 [Arabidopsis thaliana]	1.59032
Unigene23166_8B	uncharacterized protein [Arabidopsis thaliana] >gi|332193579|gb|AEE31700.1| uncharacterized protein [Arabidopsis thaliana]	1.58704
Unigene33061_8B	predicted protein [Populus trichocarpa] >gi|222870227|gb|EEF07358.1| predicted protein [Populus trichocarpa]	1.58561
Unigene51798_8B	minus strand Os05g0521300 [Oryza sativa Japonica Group] >gi|113579625|dbj|BAF17988.1| Os05g0521300 [Oryza sativa Japonica Group]	1.5853
Unigene51259_8B	minus strand betaine-aldehyde dehydrogenase [Jatropha curcas] >gi|134290688|gb|ABO70350.1| betaine-aldehyde dehydrogenase [Jatropha curcas]	1.58436
Unigene11691_8B	minus strand conserved hypothetical protein [Ricinus communis] >gi|223541229|gb|EEF42783.1| conserved hypothetical protein [Ricinus communis]	1.58241
Unigene30490_8B	minus strand epoxide hydrolase 3 [Prunus persica]	1.57806
Unigene15599_8B	minus strand trichome birefringence-like 27 protein [Arabidopsis thaliana] >gi|2194119|gb|AAB61094.1| F20P5.5 gene product [Arabidopsis thaliana] >gi|332196915|gb|AEE35036.1| trichome birefringence-like 27 protein [Arabidopsis thaliana]	1.57655
Unigene12651_8B	RecName: Full=Glutamine synthetase; AltName: Full=GS(1); AltName: Full=Glutamate--ammonia ligase >gi|1944513|emb|CAA69937.1| glutamate synthetase [Alnus glutinosa]	1.57584
Unigene22362_8B	cc-nbs-lrr resistance protein [Populus trichocarpa] >gi|222855678|gb|EEE93225.1| cc-nbs-lrr resistance protein [Populus trichocarpa]	1.57387
Unigene21366_8B	minus strand DNA mismatch repair protein [Petunia x hybrida]	1.57377
Unigene50933_8B	RING zinc finger protein-like [Zea mays] >gi|195604260|gb|ACG23960.1| RING zinc finger protein-like [Zea mays]	1.57374
Unigene14325_8B	nuclear transcription factor Y subunit C-4 [Arabidopsis thaliana] >gi|79332019|ref|NP_001032130.1| nuclear transcription factor Y subunit C-4 [Arabidopsis thaliana] >gi|75262732|sp|Q9FMV5.1|NFYC4_ARATH RecName: Full=Nuclear transcription factor Y subunit C-4; Short=AtNF-YC-4 >gi|9758288|dbj|BAB08812.1| transcription factor Hap5a-like protein [Arabidopsis thaliana] >gi|18252935|gb|AAL62394.1| tran…	1.56851
Unigene40541_8B	Zn-dependent exopeptidase-like protein [Arabidopsis thaliana] >gi|332196522|gb|AEE34643.1| Zn-dependent exopeptidase-like protein [Arabidopsis thaliana]	1.56465
Unigene5656_8B	cytochrome p450 [Cucumis melo subsp. melo]	1.56409
Unigene1969_8B	Rieske iron-sulfur protein Tic55 [Pisum sativum]	1.56395
Unigene16421_8B	minus strand C4H [Glycine max] >gi|295983990|gb|ADG63467.1| C4H [Glycine max]	1.56382
Unigene15438_8B	minus strand serine hydroxymethyltransferase 5 [Glycine max]	1.56185
Unigene10488_8B	OSJNBa0069D17.7 [Oryza sativa Japonica Group]	1.55645
Unigene26203_8B	Os03g0125800 [Oryza sativa Japonica Group] >gi|113547291|dbj|BAF10734.1| Os03g0125800 [Oryza sativa Japonica Group]	1.55504
Unigene12185_8B	minus strand pleckstrin homology (PH) domain-containing protein [Arabidopsis thaliana] >gi|332658453|gb|AEE83853.1| pleckstrin homology (PH) domain-containing protein [Arabidopsis thaliana]	1.5549
Unigene41590_8B	Os08g0544300 [Oryza sativa Japonica Group] >gi|255678617|dbj|BAH94406.1| Os08g0544300 [Oryza sativa Japonica Group]	1.55255
Unigene12849_8B	pentatricopeptide repeat-containing protein [Arabidopsis thaliana] >gi|75171449|sp|Q9FLD8.1|PP408_ARATH RecName: Full=Pentatricopeptide repeat-containing protein At5g39980, chloroplastic; Flags: Precursor >gi|332007115|gb|AED94498.1| pentatricopeptide repeat-containing protein [Arabidopsis thaliana]	1.54938
Unigene38459_8B	minus strand GDP-D-mannose pyrophosphorylase [Malus x domestica]	1.54291
Unigene27249_8B	minus strand starch branching enzyme III [Zea mays] >gi|164451895|gb|ABY56822.1| starch branching enzyme III precursor [Zea mays]	1.5365
Unigene22467_8B	minus strand Os08g0459300 [Oryza sativa Japonica Group] >gi|113623942|dbj|BAF23887.1| Os08g0459300 [Oryza sativa Japonica Group]	1.53458
Unigene19663_8B	kinase family protein [Arabidopsis lyrata subsp. lyrata] >gi|297339368|gb|EFH69785.1| kinase family protein [Arabidopsis lyrata subsp. lyrata]	1.53412
Unigene16121_8B	minus strand cell wall protein pherophorin-C22 [Chlamydomonas reinhardtii] >gi|158279148|gb|EDP04910.1| cell wall protein pherophorin-C22 [Chlamydomonas reinhardtii]	1.53213
Unigene33964_8B	minus strand C3H4 type zinc finger protein [Arabidopsis thaliana] >gi|145651778|gb|ABP88114.1| At3g10810 [Arabidopsis thaliana] >gi|332641436|gb|AEE74957.1| C3H4 type zinc finger protein [Arabidopsis thaliana]	1.52872
Unigene9936_8B	DEAD-box ATP-dependent RNA helicase 31 [Arabidopsis thaliana] >gi|332010396|gb|AED97779.1| DEAD-box ATP-dependent RNA helicase 31 [Arabidopsis thaliana]	1.52454
Unigene23738_8B	leucine-rich repeat transmembrane protein [Populus trichocarpa] >gi|222843413|gb|EEE80960.1| leucine-rich repeat transmembrane protein [Populus trichocarpa]	1.5175
Unigene29872_8B	At1g78930 [Arabidopsis thaliana]	1.51672
Unigene17632_8B	minus strand conserved hypothetical protein [Ricinus communis] >gi|223538360|gb|EEF39967.1| conserved hypothetical protein [Ricinus communis]	1.51292
Unigene32104_8B	minus strand Peptidase C78, ubiquitin fold modifier-specific peptidase 1/ 2 [Arabidopsis thaliana] >gi|332005966|gb|AED93349.1| Peptidase C78, ubiquitin fold modifier-specific peptidase 1/ 2 [Arabidopsis thaliana]	1.50776
Unigene1844_8B	minus strand leucine-rich repeat disease resistance protein [Glycine max]	1.50246
Unigene50031_8B	minus strand multidrug/pheromone exporter, MDR family, ABC transporter family [Populus trichocarpa] >gi|222861715|gb|EEE99257.1| multidrug/pheromone exporter, MDR family, ABC transporter family [Populus trichocarpa]	1.50235
Unigene11970_8B	neutral amino acid transport protein [Populus trichocarpa] >gi|222841816|gb|EEE79363.1| neutral amino acid transport protein [Populus trichocarpa]	1.49905
Unigene32354_8B	minus strand adenylate kinase 1, putative [Ricinus communis] >gi|223550329|gb|EEF51816.1| adenylate kinase 1, putative [Ricinus communis]	1.49548
Unigene13107_8B	minus strand Os01g0683700 [Oryza sativa Japonica Group] >gi|255673560|dbj|BAH91237.1| Os01g0683700 [Oryza sativa Japonica Group]	1.49422
Unigene38831_8B	minus strand cation transport protein ChaC [Arabidopsis thaliana] >gi|332193931|gb|AEE32052.1| cation transport protein ChaC [Arabidopsis thaliana]	1.49006
Unigene19924_8B	minus strand conserved hypothetical protein [Ricinus communis] >gi|223547664|gb|EEF49157.1| conserved hypothetical protein [Ricinus communis]	1.48895
Unigene38558_8B	minus strand Os11g0282300 [Oryza sativa Japonica Group] >gi|255679999|dbj|BAF28056.2| Os11g0282300 [Oryza sativa Japonica Group]	1.48758
Unigene37751_8B	minus strand beta-D-xylosidase [Pyrus pyrifolia]	1.48446
Unigene5106_8B	sterol delta-7 reductase [Tropaeolum majus]	1.47748
Unigene5107_8B	minus strand regulator of chromosome condensation family protein [Arabidopsis lyrata subsp. lyrata] >gi|297309720|gb|EFH40144.1| regulator of chromosome condensation family protein [Arabidopsis lyrata subsp. lyrata]	1.47748
Unigene23469_8B	minus strand predicted protein [Populus trichocarpa] >gi|222865410|gb|EEF02541.1| predicted protein [Populus trichocarpa]	1.4749
Unigene51155_8B	vernalization5/VIN3-like protein [Arabidopsis thaliana] >gi|332660334|gb|AEE85734.1| vernalization5/VIN3-like protein [Arabidopsis thaliana]	1.47336
Unigene2389_8B	minus strand PREDICTED: similar to octicosapeptide/Phox/Bem1p (PB1) domain-containing protein / tetratricopeptide repeat (TPR)-containing protein [Vitis vinifera]	1.47041
Unigene13774_8B	minus strand zinc finger family protein [Arabidopsis lyrata subsp. lyrata] >gi|297329053|gb|EFH59472.1| zinc finger family protein [Arabidopsis lyrata subsp. lyrata]	1.46698
Unigene42165_8B	minus strand SH3 domain-containing protein [Arabidopsis thaliana] >gi|330250955|gb|AEC06049.1| SH3 domain-containing protein [Arabidopsis thaliana]	1.46674
Unigene11116_8B	minus strand aldose 1-epimerase family protein [Arabidopsis lyrata subsp. lyrata] >gi|297331075|gb|EFH61494.1| aldose 1-epimerase family protein [Arabidopsis lyrata subsp. lyrata]	1.46648
Unigene43505_8B	glycine-rich protein [Arabidopsis thaliana] >gi|332657468|gb|AEE82868.1| glycine-rich protein [Arabidopsis thaliana]	1.46574
Unigene15170_8B	Prohibitin-2 OS=Schizosaccharomyces pombe (strain ATCC 38366 / 972) GN=phb2 PE=2 SV=1	1.46563
Unigene54049_8B	minus strand aromatic polyketide synthase [Hypericum hookerianum]	1.46172
Unigene46298_8B	Ubiquitin system component Cue protein [Arabidopsis thaliana] >gi|332006498|gb|AED93881.1| Ubiquitin system component Cue protein [Arabidopsis thaliana]	1.45965
Unigene9959_8B	minus strand chlorophyll a-b binding protein [Oryza sativa Indica Group]	1.45866
Unigene53070_8B	soluble inorganic pyrophosphatase [Malus x domestica]	1.45467
Unigene31296_8B	At2g39020 [Arabidopsis thaliana]	1.45379
Unigene41812_8B	minus strand serine/threonine-protein kinase [Cucumis melo subsp. melo]	1.43935
Unigene53713_8B	minus strand Os05g0438500 [Oryza sativa Japonica Group] >gi|113579209|dbj|BAF17572.1| Os05g0438500 [Oryza sativa Japonica Group]	1.43853
Unigene21992_8B	minus strand LOC100283199 [Zea mays] >gi|195628150|gb|ACG35905.1| multiple myeloma tumor-associated protein 2 [Zea mays]	1.4382
Unigene21042_8B	minus strand fructose-1,6-bisphosphatase [Flaveria linearis]	1.43537
Unigene55918_8B	heat shock protein, putative [Ricinus communis] >gi|223541852|gb|EEF43398.1| heat shock protein, putative [Ricinus communis]	1.43254
Unigene11649_8B	minus strand Os02g0491700 [Oryza sativa Japonica Group] >gi|255670910|dbj|BAF08789.2| Os02g0491700 [Oryza sativa Japonica Group]	1.43044
Unigene11922_8B	minus strand celullose synthase-like D protein [Gossypium hirsutum]	1.42846
Unigene23221_8B	cytochrome P450 [Populus trichocarpa] >gi|222870199|gb|EEF07330.1| cytochrome P450 [Populus trichocarpa]	1.42785
Unigene8778_8B	minus strand 2Fe-2S ferredoxin-like protein [Arabidopsis thaliana] >gi|297829298|ref|XP_002882531.1| electron carrier/ iron ion binding protein [Arabidopsis lyrata subsp. lyrata] >gi|297328371|gb|EFH58790.1| electron carrier/ iron ion binding protein [Arabidopsis lyrata subsp. lyrata] >gi|332641027|gb|AEE74548.1| 2Fe-2S ferredoxin-like protein [Arabidopsis thaliana]	1.42153
Unigene53200_8B	predicted protein [Populus trichocarpa] >gi|222843245|gb|EEE80792.1| predicted protein [Populus trichocarpa]	1.41944
Unigene16458_8B	minus strand Rossmann-fold NAD(P)-binding domain-containing protein [Arabidopsis thaliana] >gi|332006820|gb|AED94203.1| Rossmann-fold NAD(P)-binding domain-containing protein [Arabidopsis thaliana]	1.41602
Unigene22644_8B	minus strand nitrogen fixation like protein [Arabidopsis thaliana] >gi|227206276|dbj|BAH57193.1| AT4G25910 [Arabidopsis thaliana]	1.41508
Unigene2585_8B	resistance gene-like [Solanum tuberosum subsp. andigenum]	1.41011
Unigene19182_8B	minus strand FAD/NAD(P)-binding oxidoreductase family protein [Arabidopsis thaliana] >gi|28950969|gb|AAO63408.1| At5g11330 [Arabidopsis thaliana] >gi|332004278|gb|AED91661.1| FAD/NAD(P)-binding oxidoreductase family protein [Arabidopsis thaliana]	1.40786
Unigene14971_8B	At1g07630/F24B9_25 [Arabidopsis thaliana] >gi|22137176|gb|AAM91433.1| At1g07630/F24B9_25 [Arabidopsis thaliana]	1.40786
Unigene34201_8B	minus strand Unknown Protein [Arabidopsis thaliana]	1.40689
Unigene31247_8B	5'->gi|223551215|gb|EEF52701.1| 5'-	1.40687
Unigene24648_8B	reticuline-7-O-methyltransferase [Eschscholzia californica]	1.4049
Unigene34372_8B	TCP domain class transcription factor [Malus x domestica]	1.40406
Unigene4073_8B	minus strand GPI transamidase subunit PIG-U family protein [Zea mays] >gi|195620496|gb|ACG32078.1| GPI transamidase subunit PIG-U family protein [Zea mays]	1.40158
Unigene4071_8B	Os02g0558300 [Oryza sativa Japonica Group] >gi|75131875|sp|Q6YVX4.1|MOC2A_ORYSJ RecName: Full=Molybdopterin synthase sulfur carrier subunit; AltName: Full=Molybdenum cofactor synthesis protein 2 small subunit; AltName: Full=Molybdenum cofactor synthesis protein 2A; Short=MOCS2A; AltName: Full=Sulfur carrier protein MOCS2A >gi|226707479|sp|A2X635.1|MOC2A_ORYSI RecName: Full=Molybdopterin synthase …	1.40158
Unigene14907_8B	predicted protein [Populus trichocarpa] >gi|222853330|gb|EEE90877.1| predicted protein [Populus trichocarpa]	1.39988
Unigene28900_8B	minus strand uncharacterized protein [Arabidopsis thaliana] >gi|332661256|gb|AEE86656.1| uncharacterized protein [Arabidopsis thaliana]	1.39985
Unigene25544_8B	uncharacterized protein [Arabidopsis thaliana] >gi|332659619|gb|AEE85019.1| uncharacterized protein [Arabidopsis thaliana]	1.3899
Unigene10613_8B	polyketide synthase [Hypericum perforatum]	1.38796
Unigene8915_8B	minus strand uncharacterized protein [Arabidopsis thaliana] >gi|332196774|gb|AEE34895.1| uncharacterized protein [Arabidopsis thaliana]	1.38562
Unigene15858_8B	minus strand uncharacterized protein [Arabidopsis thaliana] >gi|332007874|gb|AED95257.1| uncharacterized protein [Arabidopsis thaliana]	1.38484
Unigene28669_8B	ATP binding protein [Zea mays] >gi|195615958|gb|ACG29809.1| ATP binding protein [Zea mays]	1.38342
Unigene22468_8B	minus strand predicted protein [Populus trichocarpa] >gi|222844804|gb|EEE82351.1| predicted protein [Populus trichocarpa]	1.3815
Unigene17461_8B	tRNA isopentenyltransferase [Populus trichocarpa] >gi|222850065|gb|EEE87612.1| tRNA isopentenyltransferase [Populus trichocarpa]	1.37804
Unigene6773_8B	Os06g0649900 [Oryza sativa Japonica Group] >gi|113596260|dbj|BAF20134.1| Os06g0649900 [Oryza sativa Japonica Group]	1.37722
Unigene22069_8B	Rab8/RabE-family small GTPase [Physcomitrella patens subsp. patens] >gi|162682723|gb|EDQ69139.1| Rab8/RabE-family small GTPase [Physcomitrella patens subsp. patens]	1.37657
Unigene22055_8B	uncharacterized protein [Arabidopsis thaliana] >gi|332002980|gb|AED90363.1| uncharacterized protein [Arabidopsis thaliana]	1.37432
Unigene11090_8B	dehydration-responsive protein-like protein [Picea abies]	1.37428
Unigene13701_8B	minus strand uncharacterized protein [Arabidopsis thaliana] >gi|28416763|gb|AAO42912.1| At1g65000 [Arabidopsis thaliana] >gi|332196193|gb|AEE34314.1| uncharacterized protein [Arabidopsis thaliana]	1.37201
Unigene41137_8B	C2H2 and C2HC zinc finger-containing protein [Arabidopsis thaliana] >gi|332656876|gb|AEE82276.1| C2H2 and C2HC zinc finger-containing protein [Arabidopsis thaliana]	1.37188
Unigene41890_8B	minus strand ribosomal protein L18ae-like protein [Arabidopsis thaliana] >gi|15010588|gb|AAK73953.1| F6I1.24/F6I1.24 [Arabidopsis thaliana] >gi|20453323|gb|AAM19900.1| At1g17080/F6I1.24 [Arabidopsis thaliana] >gi|332191417|gb|AEE29538.1| ribosomal protein L18ae-like protein [Arabidopsis thaliana]	1.3713
Unigene836_8B	transcription factor bHLH104 [Arabidopsis thaliana] >gi|75300963|sp|Q8L467.1|BH104_ARATH RecName: Full=Transcription factor bHLH104; AltName: Full=Basic helix-loop-helix protein 104; Short=AtbHLH104; Short=bHLH 104; AltName: Full=Transcription factor EN 136; AltName: Full=bHLH transcription factor bHLH104 >gi|20856629|gb|AAM26676.1| AT4g14410/dl3245w [Arabidopsis thaliana] >gi|22137100|gb|AAM9139…	1.36758
Unigene24700_8B	minus strand sister chromatid cohesion 2 [Arabidopsis lyrata subsp. lyrata] >gi|297319568|gb|EFH49990.1| sister chromatid cohesion 2 [Arabidopsis lyrata subsp. lyrata]	1.36717
Unigene6554_8B	diphthine synthase [Arabidopsis thaliana] >gi|42573117|ref|NP_974655.1| diphthine synthase [Arabidopsis thaliana] >gi|38258855|sp|O81769.1|DPH5_ARATH RecName: Full=Probable diphthine synthase; AltName: Full=Diphthamide biosynthesis methyltransferase >gi|13605813|gb|AAK32892.1|AF367305_1 AT4g31790/F28M20_20 [Arabidopsis thaliana] >gi|3281849|emb|CAA19744.1| methyltransferase - like protein [Arabid…	1.36715
Unigene32358_8B	callose synthase 12 [Arabidopsis thaliana] >gi|75216593|sp|Q9ZT82.1|CALSC_ARATH RecName: Full=Callose synthase 12; AltName: Full=1,3-beta-glucan synthase; AltName: Full=Protein GLUCAN SYNTHASE-LIKE 5; AltName: Full=Protein POWDERY MILDEW RESISTANT 4 >gi|332656936|gb|AEE82336.1| callose synthase 12 [Arabidopsis thaliana]	1.36475
Unigene33185_8B	cytochrome c oxidase subunit 1 [Citrullus lanatus] >gi|259156773|gb|ACV96635.1| cytochrome c oxidase subunit 1 [Citrullus lanatus]	1.36423
Unigene23410_8B	protein kinase-like protein with ARM repeat domain-containing protein [Arabidopsis thaliana] >gi|332192177|gb|AEE30298.1| protein kinase-like protein with ARM repeat domain-containing protein [Arabidopsis thaliana]	1.36302
Unigene38750_8B	minus strand RecName: Full=Putative glycerol-3-phosphate transporter 5; Short=G-3-P transporter 5; AltName: Full=Glycerol-3-phosphate permease 5; Short=AtG3Pp5; Short=G-3-P permease 5	1.36181
Unigene31784_8B	minus strand bifunctional inhibitor/lipid-transfer protein/seed storage 2S albumin-like protein [Arabidopsis thaliana] >gi|5454192|gb|AAD43607.1|AC005698_6 T3P18.6 [Arabidopsis thaliana] >gi|332195851|gb|AEE33972.1| bifunctional inhibitor/lipid-transfer protein/seed storage 2S albumin-like protein [Arabidopsis thaliana]	1.36048
Unigene9650_8B	poly(A)-binding protein C-terminal interacting protein 243 [Cucumis sativus]	1.35553
Unigene717_8B	minus strand chalcone synthase [Camellia grijsii]	1.35125
Unigene9985_8B	HVA22-like protein a [Arabidopsis thaliana] >gi|57012625|sp|Q9S7V4.1|HA22A_ARATH RecName: Full=HVA22-like protein a; Short=AtHVA22a >gi|4884944|gb|AAD31885.1|AF141977_1 AtHVA22a [Arabidopsis thaliana] >gi|12324799|gb|AAG52361.1|AC011765_13 AtHVA22a; 65476-64429 [Arabidopsis thaliana] >gi|4884932|gb|AAD31879.1| AtHVA22a [Arabidopsis thaliana] >gi|332197482|gb|AEE35603.1| HVA22-like protein a [Arab…	1.35071
Unigene13748_8B	minus strand uncharacterized protein [Arabidopsis thaliana] >gi|332641806|gb|AEE75327.1| uncharacterized protein [Arabidopsis thaliana]	1.35013
Unigene21829_8B	minus strand uncharacterized protein [Arabidopsis thaliana] >gi|19310497|gb|AAL84982.1| AT3g08780/F17O14_25 [Arabidopsis thaliana] >gi|20908088|gb|AAM26727.1| AT3g08780/F17O14_25 [Arabidopsis thaliana] >gi|332641157|gb|AEE74678.1| uncharacterized protein [Arabidopsis thaliana]	1.34427
Unigene50605_8B	minus strand methyltransferase [Arabidopsis thaliana] >gi|332002997|gb|AED90380.1| methyltransferase [Arabidopsis thaliana]	1.34205
Unigene9414_8B	starch synthase I precursor [Phaseolus vulgaris]	1.33806
Unigene12844_8B	minus strand ADP-ribosylation factor [Oryza sativa Japonica Group]	1.33382
Unigene50579_8B	nicotinate phosphoribosyltransferase-like protein [Medicago truncatula]	1.33254
Unigene15538_8B	minus strand hypothetical protein RCOM_0700100 [Ricinus communis] >gi|223537201|gb|EEF38833.1| hypothetical protein RCOM_0700100 [Ricinus communis]	1.33145
Unigene20322_8B	predicted protein [Populus trichocarpa] >gi|222844366|gb|EEE81913.1| predicted protein [Populus trichocarpa]	1.32883
Unigene31230_8B	Nuclear pore complex protein [Arabidopsis thaliana] >gi|332195142|gb|AEE33263.1| Nuclear pore complex protein [Arabidopsis thaliana]	1.3263
Unigene16234_8B	minus strand hydrolase, alpha/beta fold family protein [Arabidopsis thaliana] >gi|11994705|dbj|BAB02943.1| hydrolase-like protein [Arabidopsis thaliana] >gi|51536428|gb|AAU05452.1| At3g24420 [Arabidopsis thaliana] >gi|53828585|gb|AAU94402.1| At3g24420 [Arabidopsis thaliana] >gi|332643375|gb|AEE76896.1| hydrolase, alpha/beta fold family protein [Arabidopsis thaliana]	1.32312
Unigene39178_8B	minus strand LOC100281325 [Zea mays] >gi|195613270|gb|ACG28465.1| bundle sheath defective protein 2 [Zea mays]	1.32239
Unigene19165_8B	predicted protein [Populus trichocarpa] >gi|222847230|gb|EEE84777.1| predicted protein [Populus trichocarpa]	1.32169
Unigene15282_8B	minus strand kinase family protein [Arabidopsis lyrata subsp. lyrata] >gi|297312510|gb|EFH42934.1| kinase family protein [Arabidopsis lyrata subsp. lyrata]	1.32138
Unigene56095_8B	minus strand Os05g0591900 [Oryza sativa Japonica Group] >gi|113580043|dbj|BAF18406.1| Os05g0591900 [Oryza sativa Japonica Group]	1.32134
Unigene14952_8B	minus strand phospholipase D P2 [Arabidopsis thaliana] >gi|84028238|sp|Q9M9W8.2|PLDP2_ARATH RecName: Full=Phospholipase D p2; Short=AtPLDp2; AltName: Full=Phospholipase D zeta 2; Short=PLDzeta2; AltName: Full=Phospholipase D2 PHOX and PX-containing domain protein >gi|31979239|gb|AAP68834.1| phospholipase D zeta2 [Arabidopsis thaliana] >gi|126363041|emb|CAJ58441.1| phospholipase D [Arabidopsis tha…	1.32126
Unigene3884_8B	minus strand auxin efflux carrier component [Populus trichocarpa] >gi|222866111|gb|EEF03242.1| auxin efflux carrier component [Populus trichocarpa]	1.32023
Unigene3883_8B	mitotic checkpoint family protein [Arabidopsis lyrata subsp. lyrata] >gi|297309854|gb|EFH40278.1| mitotic checkpoint family protein [Arabidopsis lyrata subsp. lyrata]	1.32023
Unigene164_8B	ankyrin repeat family protein / methyltransferase-related [Musa acuminata]	1.31924
Unigene10912_8B	ammonium transporter [Populus trichocarpa] >gi|222836803|gb|EEE75196.1| ammonium transporter [Populus trichocarpa]	1.31885
Unigene18910_8B	type-b response regulator [Populus trichocarpa] >gi|222866582|gb|EEF03713.1| type-b response regulator [Populus trichocarpa]	1.31812
Unigene11368_8B	multicopper oxidase [Populus trichocarpa] >gi|222862450|gb|EEE99956.1| multicopper oxidase [Populus trichocarpa]	1.31184
Unigene45655_8B	Os10g0330400 [Oryza sativa Japonica Group] >gi|31431209|gb|AAP53024.1| Uncharacterized ACR, COG1678 family protein, expressed [Oryza sativa Japonica Group] >gi|113638974|dbj|BAF26279.1| Os10g0330400 [Oryza sativa Japonica Group]	1.30986
Unigene19382_8B	minus strand Os01g0337600 [Oryza sativa Japonica Group] >gi|255673192|dbj|BAF04853.2| Os01g0337600 [Oryza sativa Japonica Group]	1.30332
Unigene18361_8B	minus strand mate efflux family protein [Arabidopsis lyrata subsp. lyrata] >gi|297334692|gb|EFH65110.1| mate efflux family protein [Arabidopsis lyrata subsp. lyrata]	1.30292
Unigene15585_8B	minus strand chloroplast ATP sulfurylase 1 precursor [Brassica oleracea]	1.29794
Unigene19137_8B	vacuolar protein / peptidase dimerization domain-containing protein [Arabidopsis thaliana] >gi|110741500|dbj|BAE98701.1| 24 kDa vacuolar protein - like [Arabidopsis thaliana] >gi|332005489|gb|AED92872.1| vacuolar protein / peptidase dimerization domain-containing protein [Arabidopsis thaliana]	1.2897
Unigene19227_8B	minus strand predicted protein [Populus trichocarpa] >gi|222871148|gb|EEF08279.1| predicted protein [Populus trichocarpa]	1.28829
Unigene12724_8B	minus strand cytochrome P450 [Populus trichocarpa] >gi|222874237|gb|EEF11368.1| cytochrome P450 [Populus trichocarpa]	1.28819
Unigene2168_8B	minus strand plasma-membrane H+ATPase2 [Zea mays] >gi|758355|emb|CAA59800.1| H(+)-transporting ATPase [Zea mays]	1.28799
Unigene3657_8B	F-box protein SFB [Prunus salicina] >gi|159031751|dbj|BAF91847.1| S haplotype-specific F-box protein c [Prunus salicina]	1.28703
Unigene3655_8B	copia-type pol polyprotein-like [Arabidopsis thaliana]	1.28703
Unigene1998_8B	FIP1 [Zea mays] >gi|195645570|gb|ACG42253.1| FIP1 [Zea mays]	1.28332
Unigene1996_8B	minus strand protein FAR1-related sequence 5 [Arabidopsis thaliana] >gi|75213627|sp|Q9SZL8.1|FRS5_ARATH RecName: Full=Protein FAR1-RELATED SEQUENCE 5 >gi|332661490|gb|AEE86890.1| protein FAR1-related sequence 5 [Arabidopsis thaliana]	1.28332
Unigene51873_8B	minus strand predicted protein [Populus trichocarpa] >gi|222850923|gb|EEE88470.1| predicted protein [Populus trichocarpa]	1.28183
Unigene19765_8B	minus strand white-brown-complex ABC transporter family [Populus trichocarpa] >gi|222860885|gb|EEE98427.1| white-brown-complex ABC transporter family [Populus trichocarpa]	1.28107
Unigene8743_8B	minus strand Os05g0373500 [Oryza sativa Japonica Group] >gi|255676314|dbj|BAF17282.2| Os05g0373500 [Oryza sativa Japonica Group]	1.27949
Unigene14266_8B	minus strand cadmium-induced protein AS8 [Arabidopsis thaliana] >gi|1168863|sp|P42735.1|CDI8_ARATH RecName: Full=Cadmium-induced protein AS8 >gi|534902|emb|CAA85363.1| cadmium induced protein [Arabidopsis thaliana] >gi|2832634|emb|CAA16763.1| cadmium-induced protein [Arabidopsis thaliana] >gi|7268702|emb|CAB78909.1| cadmium-induced protein [Arabidopsis thaliana] >gi|18176472|gb|AAL60050.1| AT4g19…	1.2794
Unigene26730_8B	RecName: Full=Malonyl-coenzyme A:anthocyanin 3-O-glucoside-6''-O-malonyltransferase; Short=Dv3MaT; Short=Malonyl CoA:anthocyanin 3-O-glucoside-6''-O-malonyltransferase >gi|27372443|gb|AAO12206.1| malonyl CoA:anthocyanin 3-O-glucoside-6''-O-malonyltransferase [Dahlia pinnata]	1.27195
Unigene20406_8B	nbs-lrr resistance protein [Populus trichocarpa] >gi|222860584|gb|EEE98131.1| nbs-lrr resistance protein [Populus trichocarpa]	1.26165
Unigene28965_8B	minus strand OSIGBa0140J09.3 [Oryza sativa Indica Group]	1.25897
Unigene22923_8B	myrosinase binding protein [Brassica napus]	1.25856
Unigene52108_8B	minus strand JHL03K20.7 [Jatropha curcas]	1.25556
Unigene48357_8B	minus strand protease Do-like 9 [Arabidopsis thaliana] >gi|75262638|sp|Q9FL12.1|DEGP9_ARATH RecName: Full=Protease Do-like 9 >gi|10177507|dbj|BAB10901.1| serine protease-like protein [Arabidopsis thaliana] >gi|332007136|gb|AED94519.1| protease Do-like 9 [Arabidopsis thaliana]	1.25514
Unigene20793_8B	ubiquitin-specific protease 21 [Arabidopsis thaliana]	1.24997
Unigene27198_8B	predicted protein [Populus trichocarpa] >gi|222839217|gb|EEE77568.1| predicted protein [Populus trichocarpa]	1.24807
Unigene20179_8B	PREDICTED: similar to glycoside hydrolase family 47 protein [Vitis vinifera]	1.24426
Unigene41734_8B	minus strand MYBR domain class transcription factor [Malus x domestica]	1.24322
Unigene24343_8B	minus strand heptahelical protein 3 [Arabidopsis thaliana] >gi|20197501|gb|AAD03376.2| expressed protein [Arabidopsis thaliana] >gi|330252440|gb|AEC07534.1| heptahelical protein 3 [Arabidopsis thaliana]	1.2413
Unigene9789_8B	minus strand PREDICTED: hypothetical protein [Vitis vinifera] >gi|297738589|emb|CBI27834.3| unnamed protein product [Vitis vinifera]	1.23353
Unigene52027_8B	minus strand ABCG subfamily transporter [Solanum tuberosum]	1.23327
Unigene23461_8B	minus strand PREDICTED: hypothetical protein [Vitis vinifera] >gi|297738506|emb|CBI27751.3| unnamed protein product [Vitis vinifera]	1.23073
Unigene48420_8B	minus strand D-ribulose-5-phosphate-3-epimerase [Arabidopsis thaliana] >gi|30697525|ref|NP_851240.1| D-ribulose-5-phosphate-3-epimerase [Arabidopsis thaliana] >gi|4102703|gb|AAD09954.1| ribulose-5-phosphate-3-epimerase [Arabidopsis thaliana] >gi|9757862|dbj|BAB08496.1| ribulose-5-phosphate-3-epimerase [Arabidopsis thaliana] >gi|332010080|gb|AED97463.1| D-ribulose-5-phosphate-3-epimerase [Arabidop…	1.23003
Unigene30040_8B	minus strand DNA polymerase III gamma-tau subunit [Cucumis melo subsp. melo]	1.22904
Unigene57196_8B	minus strand ER lumen protein retaining receptor C28H8.4 [Zea mays] >gi|195622166|gb|ACG32913.1| ER lumen protein retaining receptor C28H8.4 [Zea mays]	1.22517
Unigene25480_8B	minus strand nucleotide binding protein [Cucumis melo subsp. melo] >gi|307136468|gb|ADN34272.1| nucleotide binding protein [Cucumis melo subsp. melo]	1.22163
Unigene51842_8B	minus strand hypothetical protein VITISV_028994 [Vitis vinifera]	1.21858
Unigene52065_8B	minus strand AlaT1 [Vitis labrusca]	1.21584
Unigene2410_8B	lysine/histidine transporter [Populus trichocarpa] >gi|222849337|gb|EEE86884.1| lysine/histidine transporter [Populus trichocarpa]	1.21479
Unigene2202_8B	cytochrome P450 [Populus trichocarpa] >gi|222836246|gb|EEE74667.1| cytochrome P450 [Populus trichocarpa]	1.21119
Unigene20608_8B	UDP-D-glucose dehydrogenase [Gossypium hirsutum]	1.21
Unigene9025_8B	Os04g0444800 [Oryza sativa Japonica Group] >gi|113564467|dbj|BAF14810.1| Os04g0444800 [Oryza sativa Japonica Group]	1.20847
Unigene4152_8B	protein CVP2 like 1 [Arabidopsis thaliana] >gi|334184628|ref|NP_001189654.1| protein CVP2 like 1 [Arabidopsis thaliana] >gi|330253527|gb|AEC08621.1| protein CVP2 like 1 [Arabidopsis thaliana] >gi|330253528|gb|AEC08622.1| protein CVP2 like 1 [Arabidopsis thaliana]	1.20445
Unigene4153_8B	protein disulfide family [Glycine max]	1.20445
Unigene9927_8B	myb-like HTH transcriptional regulator family protein [Arabidopsis thaliana] >gi|42572405|ref|NP_974298.1| myb-like HTH transcriptional regulator family protein [Arabidopsis thaliana] >gi|332641760|gb|AEE75281.1| myb-like HTH transcriptional regulator family protein [Arabidopsis thaliana] >gi|332641761|gb|AEE75282.1| myb-like HTH transcriptional regulator family protein [Arabidopsis thaliana]	1.20173
Unigene18488_8B	predicted protein [Populus trichocarpa] >gi|222861080|gb|EEE98622.1| predicted protein [Populus trichocarpa]	1.19939
Unigene42946_8B	minus strand RNA-binding protein [Arabidopsis thaliana] >gi|332007975|gb|AED95358.1| RNA-binding protein [Arabidopsis thaliana]	1.19744
Unigene25374_8B	extensin [Catharanthus roseus]	1.1968
Unigene53155_8B	minus strand uncharacterized protein [Arabidopsis thaliana] >gi|332191369|gb|AEE29490.1| uncharacterized protein [Arabidopsis thaliana]	1.19089
Unigene26748_8B	minus strand replication factor A1 [Arabidopsis thaliana] >gi|330250915|gb|AEC06009.1| replication factor A1 [Arabidopsis thaliana]	1.18802
Unigene27999_8B	AT3g06540/F5E6_13 [Arabidopsis thaliana] >gi|23463085|gb|AAN33212.1| At3g06540/F5E6_13 [Arabidopsis thaliana]	1.18795
Unigene38337_8B	minus strand 6,7-dimethyl-8-ribityllumazine synthase [Arabidopsis thaliana] >gi|20139375|sp|O80575.1|RISB_ARATH RecName: Full=6,7-dimethyl-8-ribityllumazine synthase, chloroplastic; Short=DMRL synthase; Short=Lumazine synthase; Flags: Precursor >gi|5532610|gb|AAD44810.1|AF148649_1 6,7-dimethyl-8-ribityllumazine synthase precursor [Arabidopsis thaliana] >gi|3212862|gb|AAC23413.1| 6,7-dimethyl-8-ri…	1.18728
Unigene45953_8B	xyloglucan endotransglycosylase/hydrolase precursor XTH-39 [Populus tremula]	1.18662
Unigene13500_8B	minus strand cc-nbs-lrr resistance protein [Populus trichocarpa] >gi|222836870|gb|EEE75263.1| cc-nbs-lrr resistance protein [Populus trichocarpa]	1.18438
Unigene516_8B	caffeic O-methyltransferase1 [Eucalyptus camaldulensis]	1.18262
Unigene22802_8B	minus strand SEC14 cytosolic factor family protein [Arabidopsis lyrata subsp. lyrata] >gi|297334701|gb|EFH65119.1| SEC14 cytosolic factor family protein [Arabidopsis lyrata subsp. lyrata]	1.18098
Unigene50566_8B	leucine-rich repeat protein kinase-like protein [Arabidopsis thaliana] >gi|19032341|dbj|BAB85646.1| inflorescence and root apices receptor-like kinase [Arabidopsis thaliana] >gi|19032343|dbj|BAB85647.1| inflorescence and root apices receptor-like kinase [Arabidopsis thaliana] >gi|224589604|gb|ACN59335.1| leucine-rich repeat receptor-like protein kinase [Arabidopsis thaliana] >gi|332645993|gb|AEE7…	1.17493
Unigene21465_8B	PREDICTED: hypothetical protein [Vitis vinifera]	1.17336
Unigene13148_8B	minus strand mitogen-activated protein kinase kinase kinase 5 [Arabidopsis thaliana] >gi|332010888|gb|AED98271.1| mitogen-activated protein kinase kinase kinase 5 [Arabidopsis thaliana]	1.17256
Unigene16179_8B	protein phosphatase 2C and cyclic nucleotide-binding/kinase domain-containing protein [Arabidopsis thaliana] >gi|330251865|gb|AEC06959.1| protein phosphatase 2C and cyclic nucleotide-binding/kinase domain-containing protein [Arabidopsis thaliana]	1.17171
Unigene38584_8B	uncharacterized protein [Arabidopsis thaliana] >gi|98960955|gb|ABF58961.1| At5g57345 [Arabidopsis thaliana] >gi|332009505|gb|AED96888.1| uncharacterized protein [Arabidopsis thaliana]	1.17081
Unigene12776_8B	cellulose synthase [Betula luminifera]	1.1668
Unigene28084_8B	minus strand Os05g0579200 [Oryza sativa Japonica Group] >gi|5091601|gb|AAD39590.1|AC007858_4 10A19I.5 [Oryza sativa Japonica Group] >gi|113579969|dbj|BAF18332.1| Os05g0579200 [Oryza sativa Japonica Group]	1.16423
Unigene38587_8B	minus strand kinase family protein [Arabidopsis lyrata subsp. lyrata] >gi|297336381|gb|EFH66798.1| kinase family protein [Arabidopsis lyrata subsp. lyrata]	1.16403
Unigene50441_8B	minus strand predicted protein [Populus trichocarpa] >gi|222855883|gb|EEE93430.1| predicted protein [Populus trichocarpa]	1.16043
Unigene30946_8B	minus strand seed specific protein Bn15D17A [Brassica napus]	1.1598
Unigene41863_8B	minus strand ATP synthase CF0 C chain [Welwitschia mirabilis]	1.15464
Unigene19548_8B	minus strand germin-like protein 5 [Vitis vinifera]	1.15431
Unigene16880_8B	minus strand isp4 protein-like [Oryza sativa Japonica Group]	1.15132
Unigene15033_8B	minus strand SRS2 [Arabidopsis thaliana]	1.15127
Unigene17334_8B	minus strand Chaperone protein dnaJ 20, chloroplast precursor, putative [Ricinus communis] >gi|223542635|gb|EEF44172.1| Chaperone protein dnaJ 20, chloroplast precursor, putative [Ricinus communis]	1.1505
Unigene38291_8B	minus strand beta xylosidase [Fragaria x ananassa]	1.14933
Unigene15804_8B	minus strand photosystem I reaction centre subunit VI (H) (PSAH); K02695 photosystem I subunit VI	1.14903
Unigene17455_8B	F18O14.6 [Arabidopsis thaliana]	1.14575
Unigene512_8B	ATP binding protein [Arabidopsis lyrata subsp. lyrata] >gi|297338354|gb|EFH68771.1| ATP binding protein [Arabidopsis lyrata subsp. lyrata]	1.14566
Unigene27778_8B	minus strand O-Glycosyl hydrolases family 17 protein [Arabidopsis thaliana] >gi|330250877|gb|AEC05971.1| O-Glycosyl hydrolases family 17 protein [Arabidopsis thaliana]	1.14319
Unigene42_8B	expressed protein [Oryza sativa Japonica Group]	1.14318
Unigene49473_8B	CRS2-associated factor 1 [Arabidopsis thaliana] >gi|75266026|sp|Q9SL79.2|CAF1P_ARATH RecName: Full=CRS2-associated factor 1, chloroplastic; AltName: Full=Chloroplastic group IIA intron splicing facilitator CRS2-associated factor 1; Flags: Precursor >gi|20197570|gb|AAD24394.2| expressed protein [Arabidopsis thaliana] >gi|330251862|gb|AEC06956.1| CRS2-associated factor 1 [Arabidopsis thaliana]	1.14178
Unigene12186_8B	minus strand Al-induced protein [Jatropha curcas]	1.14113
Unigene52624_8B	farnesylated protein-converting enzyme 2 [Prunus persica]	1.13297
Unigene30273_8B	zinc induced facilitator-like 2 protein [Arabidopsis thaliana] >gi|133778902|gb|ABO38791.1| At3g43790 [Arabidopsis thaliana] >gi|332644307|gb|AEE77828.1| zinc induced facilitator-like 2 protein [Arabidopsis thaliana]	1.12955
Unigene25008_8B	minus strand pentatricopeptide repeat-containing protein [Arabidopsis thaliana] >gi|75170898|sp|Q9FIT7.1|PP442_ARATH RecName: Full=Pentatricopeptide repeat-containing protein At5g61990, mitochondrial; Flags: Precursor >gi|332010163|gb|AED97546.1| pentatricopeptide repeat-containing protein [Arabidopsis thaliana]	1.12762
Unigene10890_8B	4-alpha-glucanotransferase [Solanum tuberosum]	1.12678
Unigene2795_8B	RNA polymerase II C-terminal domain phosphatase-like 4 [Arabidopsis thaliana] >gi|122154038|sp|Q00IB6.1|CPL4_ARATH RecName: Full=RNA polymerase II C-terminal domain phosphatase-like 4; Short=FCP-like 4; AltName: Full=Carboxyl-terminal phosphatase-like 4; Short=AtCPL4; Short=CTD phosphatase-like 4 >gi|95115186|gb|ABF55959.1| carboxyl-terminal phosphatase-like 4 [Arabidopsis thaliana] >gi|332009601…	1.12619
Unigene5055_8B	dnaJ subfamily C member 7 [Zea mays] >gi|195620080|gb|ACG31870.1| dnaJ subfamily C member 7 [Zea mays]	1.12343
Unigene41728_8B	inter-alpha-trypsin inhibitor heavy chain-like protein [Arabidopsis thaliana] >gi|332191682|gb|AEE29803.1| inter-alpha-trypsin inhibitor heavy chain-like protein [Arabidopsis thaliana]	1.12282
Unigene51223_8B	minus strand cytochrome P450 [Populus trichocarpa] >gi|222847623|gb|EEE85170.1| cytochrome P450 [Populus trichocarpa]	1.11817
Unigene32494_8B	PREDICTED: hypothetical protein [Vitis vinifera] >gi|296087661|emb|CBI34917.3| unnamed protein product [Vitis vinifera]	1.11761
Unigene39217_8B	unknown [Populus trichocarpa]	1.11459
Unigene46070_8B	UDP-glucosyltransferase family 1 protein [Citrus sinensis]	1.11358
Unigene5814_8B	minus strand CLE04 protein [Glycine max]	1.11268
Unigene3804_8B	minus strand nodulin MtN21 /EamA-like transporter family protein [Arabidopsis thaliana] >gi|332007141|gb|AED94524.1| nodulin MtN21 /EamA-like transporter family protein [Arabidopsis thaliana]	1.11253
Unigene3803_8B	minus strand U5 small nuclear ribonucleoprotein helicase [Arabidopsis thaliana] >gi|332010042|gb|AED97425.1| U5 small nuclear ribonucleoprotein helicase [Arabidopsis thaliana]	1.11253
Unigene39708_8B	minus strand ATPase [Camellia sinensis]	1.11054
Unigene22707_8B	minus strand CMV 1a interacting protein 1 [Nicotiana tabacum]	1.10923
Unigene31554_8B	At2g21860/F7D8.18 [Arabidopsis thaliana]	1.109
Unigene16047_8B	minus strand aspartate aminotransferase [Medicago sativa]	1.10401
Unigene28958_8B	minus strand adenylate cyclase [Ipomoea nil]	1.09991
Unigene11376_8B	minus strand protein PAUSED [Arabidopsis thaliana] >gi|145327223|ref|NP_001077813.1| protein PAUSED [Arabidopsis thaliana] >gi|334183864|ref|NP_001185383.1| protein PAUSED [Arabidopsis thaliana] >gi|34303902|tpg|DAA01277.1| TPA_exp: exportin-t [Arabidopsis thaliana] >gi|332197219|gb|AEE35340.1| protein PAUSED [Arabidopsis thaliana] >gi|332197220|gb|AEE35341.1| protein PAUSED [Arabidopsis thaliana…	1.09917
Unigene6517_8B	autophagy 18H-like protein [Arabidopsis thaliana] >gi|332195016|gb|AEE33137.1| autophagy 18H-like protein [Arabidopsis thaliana]	1.09778
Unigene24857_8B	Os03g0699600 [Oryza sativa Japonica Group] >gi|108710586|gb|ABF98381.1| LysM domain containing protein, expressed [Oryza sativa Japonica Group] >gi|113549460|dbj|BAF12903.1| Os03g0699600 [Oryza sativa Japonica Group]	1.09703
Unigene9148_8B	minus strand predicted protein [Populus trichocarpa] >gi|222855673|gb|EEE93220.1| predicted protein [Populus trichocarpa]	1.09425
Unigene1288_8B	alcohol dehydrogenase transcription factor myb/SANT-like protein [Arabidopsis thaliana] >gi|332643382|gb|AEE76903.1| alcohol dehydrogenase transcription factor myb/SANT-like protein [Arabidopsis thaliana]	1.0938
Unigene18334_8B	minus strand cytochrome P450 [Populus trichocarpa] >gi|222852576|gb|EEE90123.1| cytochrome P450 [Populus trichocarpa]	1.0936
Unigene43343_8B	uncharacterized protein [Arabidopsis thaliana] >gi|330255143|gb|AEC10237.1| uncharacterized protein [Arabidopsis thaliana]	1.09289
Unigene19440_8B	minus strand glutamate decarboxylae 4 [Eutrema parvulum]	1.09167
Unigene10961_8B	ATMBAC2/BAC2 [Arabidopsis lyrata subsp. lyrata] >gi|297333695|gb|EFH64113.1| ATMBAC2/BAC2 [Arabidopsis lyrata subsp. lyrata]	1.09073
Unigene27700_8B	tetraspanin5 [Arabidopsis thaliana] >gi|332659349|gb|AEE84749.1| tetraspanin5 [Arabidopsis thaliana]	1.08911
Unigene48548_8B	unnamed protein product [Blastocystis hominis]	1.08666
Unigene21792_8B	minus strand Unknown protein [Arabidopsis thaliana]	1.08587
Unigene19652_8B	minus strand mitochondrial carrier protein CGI-69 [Zea mays] >gi|195639200|gb|ACG39068.1| mitochondrial carrier protein CGI-69 [Zea mays]	1.08587
Unigene11420_8B	conserved hypothetical protein [Ricinus communis] >gi|223539979|gb|EEF41557.1| conserved hypothetical protein [Ricinus communis]	1.08557
Unigene33084_8B	minus strand zinc finger family protein [Arabidopsis lyrata subsp. lyrata] >gi|297335135|gb|EFH65553.1| zinc finger family protein [Arabidopsis lyrata subsp. lyrata]	1.08346
Unigene24504_8B	luminidependens [Arabidopsis thaliana] >gi|113926885|emb|CAJ53854.1| luminidependens [Arabidopsis thaliana]	1.07918
Unigene23464_8B	minus strand AT1G73050-like protein [Neslia paniculata]	1.07906
Unigene54184_8B	minus strand Os10g0524300 [Oryza sativa Japonica Group] >gi|62733656|gb|AAO00717.2| expressed protein [Oryza sativa Japonica Group] >gi|78708937|gb|ABB47912.1| LysM domain containing protein, expressed [Oryza sativa Japonica Group] >gi|113639715|dbj|BAF27020.1| Os10g0524300 [Oryza sativa Japonica Group]	1.07781
Unigene306_8B	Os03g0746400 [Oryza sativa Japonica Group] >gi|113549720|dbj|BAF13163.1| Os03g0746400 [Oryza sativa Japonica Group]	1.07536
Unigene542_8B	minus strand calpain-type cysteine protease [Arabidopsis thaliana] >gi|332195115|gb|AEE33236.1| calpain-type cysteine protease [Arabidopsis thaliana]	1.07475
Unigene31039_8B	minus strand clathrin adaptor complexes medium subunit family protein [Arabidopsis thaliana] >gi|18087614|gb|AAL58937.1|AF462850_1 At2g20790/F5H14.24 [Arabidopsis thaliana] >gi|19699154|gb|AAL90943.1| At2g20790/F5H14.24 [Arabidopsis thaliana] >gi|330251979|gb|AEC07073.1| clathrin adaptor complexes medium subunit family protein [Arabidopsis thaliana]	1.07367
Unigene16377_8B	minus strand S-adenosyl-L-methionine:carboxyl methyltransferase family protein [Arabidopsis lyrata subsp. lyrata] >gi|297314870|gb|EFH45293.1| S-adenosyl-L-methionine:carboxyl methyltransferase family protein [Arabidopsis lyrata subsp. lyrata]	1.07341
Unigene5496_8B	S-locus linked F-box protein type-3 [Petunia x hybrida]	1.07281
Unigene5502_8B	minus strand nucleosome/chromatin assembly factor group [Populus trichocarpa] >gi|222862153|gb|EEE99659.1| nucleosome/chromatin assembly factor group [Populus trichocarpa]	1.07281
Unigene14082_8B	sugar transporter like protein [Arabidopsis thaliana]	1.07138
Unigene2986_8B	CBS domain-containing protein [Arabidopsis lyrata subsp. lyrata] >gi|297334579|gb|EFH64997.1| CBS domain-containing protein [Arabidopsis lyrata subsp. lyrata]	1.06592
Unigene31253_8B	trichome birefringence-like 37 protein [Arabidopsis thaliana] >gi|20196907|gb|AAB67625.2| expressed protein [Arabidopsis thaliana] >gi|330253819|gb|AEC08913.1| trichome birefringence-like 37 protein [Arabidopsis thaliana]	1.06537
Unigene52043_8B	minus strand RecName: Full=17.1 kDa class II heat shock protein >gi|169099|gb|AAA33670.1| 17.7 kDa heat shock protein (hsp17.7) [Pisum sativum]	1.06075
Unigene42448_8B	Os11g0282300 [Oryza sativa Japonica Group] >gi|255679999|dbj|BAF28056.2| Os11g0282300 [Oryza sativa Japonica Group]	1.05537
Unigene14211_8B	minus strand Os04g0346100 [Oryza sativa Japonica Group] >gi|21741910|emb|CAD40354.1| OSJNBa0020I02.1 [Oryza sativa Japonica Group] >gi|113564083|dbj|BAF14426.1| Os04g0346100 [Oryza sativa Japonica Group] >gi|116309433|emb|CAH66507.1| OSIGBa0111I14.2 [Oryza sativa Indica Group]	1.05517
Unigene51242_8B	predicted protein [Populus trichocarpa] >gi|222843601|gb|EEE81148.1| predicted protein [Populus trichocarpa]	1.05324
Unigene33826_8B	BTF3-like transcription factor [Solanum lycopersicum]	1.05293
Unigene25834_8B	minus strand aspartyl protease-like protein [Arabidopsis thaliana] >gi|30102688|gb|AAP21262.1| At2g03200 [Arabidopsis thaliana] >gi|330250580|gb|AEC05674.1| aspartyl protease-like protein [Arabidopsis thaliana]	1.05197
Unigene24122_8B	minus strand At1g67840/F12A21_3 [Arabidopsis thaliana] >gi|21360445|gb|AAM47338.1| At1g67840/F12A21_3 [Arabidopsis thaliana]	1.05118
Unigene51460_8B	minus strand arogenate dehydrogenase [Zea mays] >gi|195611612|gb|ACG27636.1| arogenate dehydrogenase isoform 2 [Zea mays]	1.0501
Unigene50445_8B	minus strand predicted protein [Populus trichocarpa] >gi|222858968|gb|EEE96515.1| predicted protein [Populus trichocarpa]	1.05006
Unigene54722_8B	minus strand fasciclin-like AGP 3 [Populus tremula x Populus alba]	1.04784
Unigene16496_8B	glycine cleavage H-protein [Zea mays]	1.04624
Unigene16618_8B	minus strand kinase interacting family protein [Arabidopsis lyrata subsp. lyrata] >gi|297318660|gb|EFH49082.1| kinase interacting family protein [Arabidopsis lyrata subsp. lyrata]	1.04598
Unigene38956_8B	minus strand tetratricopeptide repeat (TPR)-containing protein [Arabidopsis thaliana] >gi|332645320|gb|AEE78841.1| tetratricopeptide repeat (TPR)-containing protein [Arabidopsis thaliana]	1.04486
Unigene20928_8B	minus strand pectin acetylesterase [Eucalyptus globulus subsp. globulus]	1.0442
Unigene19945_8B	minus strand OSIGBa0160I14.2 [Oryza sativa Indica Group]	1.04321
Unigene20307_8B	expressed protein [Oryza sativa Japonica Group]	1.04149
Unigene20478_8B	minus strand Pollen-specific leucine-rich repeat extensin-like protein 4 [Arabidopsis thaliana] >gi|75318791|sp|O81765.1|PLRX4_ARATH RecName: Full=Pollen-specific leucine-rich repeat extensin-like protein 4; Short=AtPEX4; Short=Pollen-specific LRR/EXTENSIN4; AltName: Full=Cell wall hydroxyproline-rich glycoprotein; Flags: Precursor >gi|3297821|emb|CAA19879.1| extensin-like protein [Arabidopsis th…	1.0404
Unigene13723_8B	uncharacterized protein [Arabidopsis thaliana] >gi|332643962|gb|AEE77483.1| uncharacterized protein [Arabidopsis thaliana]	1.0402
Unigene14390_8B	Auxin-induced protein 5NG4, putative [Ricinus communis] >gi|223541942|gb|EEF43488.1| Auxin-induced protein 5NG4, putative [Ricinus communis]	1.03908
Unigene2814_8B	Histone deacetylase superfamily [Medicago truncatula]	1.03779
Unigene52801_8B	PREDICTED: H+-pyrophosphatase [Vitis vinifera]	1.03318
Unigene58562_8B	early-responsive to dehydration 3 [Arabidopsis lyrata subsp. lyrata] >gi|297313789|gb|EFH44212.1| early-responsive to dehydration 3 [Arabidopsis lyrata subsp. lyrata]	1.0328
Unigene14672_8B	minus strand CAAX amino terminal protease family protein [Arabidopsis lyrata subsp. lyrata] >gi|297332141|gb|EFH62560.1| CAAX amino terminal protease family protein [Arabidopsis lyrata subsp. lyrata]	1.03172
Unigene40728_8B	minus strand RecName: Full=Trihydroxybenzophenone synthase >gi|18874081|gb|AAL79808.1|AF352395_1 benzophenone synthase [Hypericum androsaemum]	1.03115
Unigene9089_8B	Os04g0132500 [Oryza sativa Japonica Group] >gi|113563668|dbj|BAF14011.1| Os04g0132500 [Oryza sativa Japonica Group]	1.03076
Unigene32113_8B	Cytochrome b561/ferric reductase transmembrane with DOMON related domain [Arabidopsis thaliana] >gi|332641046|gb|AEE74567.1| Cytochrome b561/ferric reductase transmembrane with DOMON related domain [Arabidopsis thaliana]	1.03043
Unigene3179_8B	acid phosphatase 1	1.02949
Unigene3178_8B	minus strand zinc finger family protein [Arabidopsis lyrata subsp. lyrata] >gi|297324187|gb|EFH54608.1| zinc finger family protein [Arabidopsis lyrata subsp. lyrata]	1.02949
Unigene51013_8B	armadillo/beta-catenin repeat family protein [Arabidopsis lyrata subsp. lyrata] >gi|297319509|gb|EFH49931.1| armadillo/beta-catenin repeat family protein [Arabidopsis lyrata subsp. lyrata]	1.0276
Unigene16620_8B	minus strand ankyrin repeats-containing protein [Arabidopsis thaliana] >gi|8439897|gb|AAF75083.1|AC007583_19 It contains Ank repeat PF|00023. EST gb|AI996003 comes from this gene [Arabidopsis thaliana] >gi|332190047|gb|AEE28168.1| ankyrin repeats-containing protein [Arabidopsis thaliana]	1.02759
Unigene10464_8B	minus strand cytochrome P450 [Populus trichocarpa] >gi|222835500|gb|EEE73935.1| cytochrome P450 [Populus trichocarpa]	1.02581
Unigene28354_8B	atoep16-4 [Arabidopsis lyrata subsp. lyrata] >gi|297324322|gb|EFH54743.1| atoep16-4 [Arabidopsis lyrata subsp. lyrata]	1.02145
Unigene51476_8B	minus strand ACT domain-containing small subunit of acetolactate synthase protein [Arabidopsis thaliana] >gi|330253493|gb|AEC08587.1| ACT domain-containing small subunit of acetolactate synthase protein [Arabidopsis thaliana]	1.01977
Unigene52530_8B	AP-1 complex subunit gamma-1 [Zea mays]	1.01959
Unigene56969_8B	chs-like protein [Populus trichocarpa] >gi|222848446|gb|EEE85993.1| chs-like protein [Populus trichocarpa]	1.01833
Unigene48907_8B	PWWP domain-containing protein [Arabidopsis thaliana] >gi|145332012|ref|NP_001078128.1| PWWP domain-containing protein [Arabidopsis thaliana] >gi|332641274|gb|AEE74795.1| PWWP domain-containing protein [Arabidopsis thaliana] >gi|332641275|gb|AEE74796.1| PWWP domain-containing protein [Arabidopsis thaliana]	1.01817
Unigene13474_8B	minus strand ETO1-like protein 1 [Arabidopsis thaliana] >gi|50400706|sp|Q9ZQX6.1|ETOL1_ARATH RecName: Full=ETO1-like protein 1; AltName: Full=Ethylene overproducer 1-like protein 1 >gi|46810685|gb|AAT01657.1| ethylene overproducer 1-like 1 [Arabidopsis thaliana] >gi|332656813|gb|AEE82213.1| ETO1-like protein 1 [Arabidopsis thaliana]	1.0125
Unigene10487_8B	minus strand PREDICTED: similar to binding [Vitis vinifera]	1.0115
Unigene40308_8B	minus strand Os03g0396900 [Oryza sativa Japonica Group] >gi|113548770|dbj|BAF12213.1| Os03g0396900 [Oryza sativa Japonica Group]	1.01008
Unigene28301_8B	minus strand zinc finger (Ran-binding) family protein [Arabidopsis lyrata subsp. lyrata] >gi|297328797|gb|EFH59216.1| zinc finger (Ran-binding) family protein [Arabidopsis lyrata subsp. lyrata]	1.0089
Unigene2078_8B	formamidase [Lupinus albus]	1.00854
Unigene6551_8B	minus strand P-loop containing nucleoside triphosphate hydrolase-like protein [Arabidopsis thaliana] >gi|330250362|gb|AEC05456.1| P-loop containing nucleoside triphosphate hydrolase-like protein [Arabidopsis thaliana]	1.00761
Unigene6550_8B	T4O12.9 [Arabidopsis thaliana]	1.00761
Unigene20696_8B	minus strand regulator of G-protein signaling 1 [Arabidopsis thaliana] >gi|332643595|gb|AEE77116.1| regulator of G-protein signaling 1 [Arabidopsis thaliana]	1.00653
Unigene29720_8B	mitochondrial import inner membrane translocase subunit Tim17 [Arabidopsis thaliana] >gi|42571095|ref|NP_973621.1| mitochondrial import inner membrane translocase subunit Tim17 [Arabidopsis thaliana] >gi|12643851|sp|Q9SP35.2|TIM17_ARATH RecName: Full=Mitochondrial import inner membrane translocase subunit Tim17 >gi|15810186|gb|AAL06994.1| At2g37410/F3G5.20 [Arabidopsis thaliana] >gi|330254300|gb|…	1.00319
Unigene28217_8B	minus strand SPL domain class transcription factor [Malus x domestica]	1.00237
Unigene9004_8B	minus strand predicted protein [Populus trichocarpa] >gi|222835558|gb|EEE73993.1| predicted protein [Populus trichocarpa]	0.999396
Unigene27759_8B	minus strand uncharacterized protein [Arabidopsis thaliana] >gi|332658659|gb|AEE84059.1| uncharacterized protein [Arabidopsis thaliana]	0.995564
Unigene9254_8B	minus strand ER lumen protein retaining receptor family protein [Arabidopsis lyrata subsp. lyrata] >gi|297334883|gb|EFH65301.1| ER lumen protein retaining receptor family protein [Arabidopsis lyrata subsp. lyrata]	0.990297
Unigene27868_8B	minus strand 3-oxo-5-alpha-steroid 4-dehydrogenase family protein [Arabidopsis lyrata subsp. lyrata] >gi|297331896|gb|EFH62315.1| 3-oxo-5-alpha-steroid 4-dehydrogenase family protein [Arabidopsis lyrata subsp. lyrata]	0.988632
Unigene40104_8B	minus strand D-alanine--D-alanine ligase family [Arabidopsis lyrata subsp. lyrata] >gi|297330539|gb|EFH60958.1| D-alanine--D-alanine ligase family [Arabidopsis lyrata subsp. lyrata]	0.988551
Unigene23371_8B	minus strand predicted protein [Populus trichocarpa] >gi|222847138|gb|EEE84685.1| predicted protein [Populus trichocarpa]	0.987926
Unigene8198_8B	protein kinase [Glycine max]	0.987248
Unigene23822_8B	Os08g0135400 [Oryza sativa Japonica Group] >gi|46390797|dbj|BAD16303.1| Copine I-like protein [Oryza sativa Japonica Group] >gi|113622910|dbj|BAF22855.1| Os08g0135400 [Oryza sativa Japonica Group]	0.98579
Unigene31168_8B	Ribosomal RNA adenine dimethylase family protein [Arabidopsis thaliana] >gi|10177517|dbj|BAB10912.1| dimethyladenosine transferase-like protein [Arabidopsis thaliana] >gi|332010821|gb|AED98204.1| Ribosomal RNA adenine dimethylase family protein [Arabidopsis thaliana]	0.985785
Unigene33191_8B	minus strand Ran-binding protein 1 domain-containing protein [Arabidopsis lyrata subsp. lyrata] >gi|297337537|gb|EFH67954.1| Ran-binding protein 1 domain-containing protein [Arabidopsis lyrata subsp. lyrata]	0.983967
Unigene24914_8B	protein SAH7 [Arabidopsis thaliana] >gi|4584110|emb|CAB40579.1| SAH7 protein [Arabidopsis thaliana] >gi|21553842|gb|AAM62935.1| allergen-like protein BRSn20 [Arabidopsis thaliana] >gi|332657268|gb|AEE82668.1| protein SAH7 [Arabidopsis thaliana]	0.982678
Unigene52980_8B	minus strand aldose 1-epimerase [Populus tremula]	0.982023
Unigene27_8B	PREDICTED: hypothetical protein isoform 1 [Vitis vinifera] >gi|147801663|emb|CAN76874.1| hypothetical protein VITISV_007099 [Vitis vinifera] >gi|297737820|emb|CBI27021.3| unnamed protein product [Vitis vinifera]	0.980745
Unigene19399_8B	minus strand anaphase-promoting complex subunit 4 [Arabidopsis thaliana] >gi|302595935|sp|O65418.2|APC4_ARATH RecName: Full=Anaphase-promoting complex subunit 4; AltName: Full=Cyclosome subunit 4 >gi|332659063|gb|AEE84463.1| anaphase-promoting complex subunit 4 [Arabidopsis thaliana]	0.97959
Unigene28404_8B	EMB2742 [Arabidopsis lyrata subsp. lyrata] >gi|297330757|gb|EFH61176.1| EMB2742 [Arabidopsis lyrata subsp. lyrata]	0.97948
Unigene50577_8B	pyridoxine biosynthesis protein [Medicago truncatula]	0.97479
Unigene21729_8B	minus strand ABC transporter family, cholesterol/phospholipid flippase [Populus trichocarpa] >gi|222854913|gb|EEE92460.1| ABC transporter family, cholesterol/phospholipid flippase [Populus trichocarpa]	0.971532
Unigene24465_8B	minus strand UDP-galactose transporter homolog 1, related [Medicago truncatula]	0.969595
Unigene1365_8B	minus strand rapid alkalinization factor 1 precursor [Populus trichocarpa x Populus deltoides]	0.968564
Unigene9683_8B	minus strand U3 ribonucleoprotein-like protein [Arabidopsis thaliana] >gi|332656764|gb|AEE82164.1| U3 ribonucleoprotein-like protein [Arabidopsis thaliana]	0.963854
Unigene30408_8B	minus strand hypersensitive reaction associated Ca2+-binding protein [Phaseolus vulgaris]	0.963426
Unigene4033_8B	peroxisome biogenesis factor 10 [Nicotiana tabacum]	0.962856
Unigene4032_8B	minus strand pentatricopeptide repeat-containing protein [Arabidopsis thaliana] >gi|218546771|sp|Q0WNN7.2|PP176_ARATH RecName: Full=Pentatricopeptide repeat-containing protein At2g30100, chloroplastic; Flags: Precursor >gi|330253250|gb|AEC08344.1| pentatricopeptide repeat-containing protein [Arabidopsis thaliana]	0.962856
Unigene56935_8B	minus strand uncharacterized protein [Arabidopsis thaliana] >gi|334187932|ref|NP_001190393.1| uncharacterized protein [Arabidopsis thaliana] >gi|332006047|gb|AED93430.1| uncharacterized protein [Arabidopsis thaliana] >gi|332006048|gb|AED93431.1| uncharacterized protein [Arabidopsis thaliana]	0.961895
Unigene41565_8B	ammonium transporter [Populus trichocarpa] >gi|222865705|gb|EEF02836.1| ammonium transporter [Populus trichocarpa]	0.96123
Unigene188_8B	minus strand uncharacterized protein [Arabidopsis thaliana] >gi|332193579|gb|AEE31700.1| uncharacterized protein [Arabidopsis thaliana]	0.960967
Unigene8054_8B	minus strand Nuclear factor related to kappa-B-binding protein , related [Medicago truncatula]	0.958434
Unigene27921_8B	minus strand Os01g0266100 [Oryza sativa Japonica Group] >gi|113532206|dbj|BAF04589.1| Os01g0266100 [Oryza sativa Japonica Group]	0.956903
Unigene30940_8B	minus strand ubiquitin carboxyl-terminal hydrolase-like protein [Arabidopsis thaliana] >gi|332659489|gb|AEE84889.1| ubiquitin carboxyl-terminal hydrolase-like protein [Arabidopsis thaliana]	0.955357
Unigene18328_8B	PREDICTED: hypothetical protein [Vitis vinifera]	0.955279
Unigene11161_8B	B1160F02.12 [Oryza sativa Japonica Group]	0.952396
Unigene24669_8B	minus strand auxin efflux facilitator [Cucumis sativus]	0.951298
Unigene22495_8B	bel1 homeotic protein, putative [Ricinus communis] >gi|223544278|gb|EEF45799.1| bel1 homeotic protein, putative [Ricinus communis]	0.951257
Unigene23377_8B	minus strand homoserine dehydrogenase family protein [Arabidopsis lyrata subsp. lyrata] >gi|297319867|gb|EFH50289.1| homoserine dehydrogenase family protein [Arabidopsis lyrata subsp. lyrata]	0.950815
Unigene20855_8B	minus strand predicted protein [Populus trichocarpa] >gi|222851308|gb|EEE88855.1| predicted protein [Populus trichocarpa]	0.950622
Unigene17281_8B	minus strand predicted protein [Populus trichocarpa] >gi|222873680|gb|EEF10811.1| predicted protein [Populus trichocarpa]	0.948364
Unigene31655_8B	Os02g0711100 [Oryza sativa Japonica Group] >gi|41052650|dbj|BAD07498.1| pentatricopeptide (PPR) repeat-containing protein-like [Oryza sativa Japonica Group] >gi|41052866|dbj|BAD07780.1| pentatricopeptide (PPR) repeat-containing protein-like [Oryza sativa Japonica Group] >gi|113537431|dbj|BAF09814.1| Os02g0711100 [Oryza sativa Japonica Group]	0.947719
Unigene10824_8B	minus strand alpha-amylase, putative (EC:3.2.1.60); K01176 alpha-amylase [EC:3.2.1.1]	0.946623
Unigene14830_8B	minus strand Wiscott-Aldrich syndrome, C-terminal [Medicago truncatula]	0.945423
Unigene16273_8B	chaperone protein dnaJ 72 [Arabidopsis thaliana] >gi|330254820|gb|AEC09914.1| chaperone protein dnaJ 72 [Arabidopsis thaliana]	0.945028
Unigene28588_8B	phosphoric monoester hydrolase [Arabidopsis lyrata subsp. lyrata] >gi|297338806|gb|EFH69223.1| phosphoric monoester hydrolase [Arabidopsis lyrata subsp. lyrata]	0.945002
Unigene51115_8B	minus strand serine carboxypeptidase-like 50 [Arabidopsis thaliana] >gi|75336113|sp|Q9M9Q6.1|SCP50_ARATH RecName: Full=Serine carboxypeptidase-like 50; Flags: Precursor >gi|6899645|gb|AAF31022.1|AC012189_4 Contains similarity to serine-type carboxypeptidase like protein from Arabidopsis thaliana gi|4678929 and contains two Serine carboxypeptidase domains PF|00450 >gi|19715607|gb|AAL91626.1| At1g1…	0.944605
Unigene32632_8B	DNA repair protein UVH3 [Arabidopsis thaliana] >gi|56749787|sp|Q9ATY5.1|UVH3_ARATH RecName: Full=DNA repair protein UVH3; AltName: Full=ERCC5 homolog; AltName: Full=RAD2 homolog; Short=AtRAD2; Short=AtUVH3; Short=AtXPG; AltName: Full=UV hypersensitive protein 3; AltName: Full=XPG homolog >gi|13649704|gb|AAK37472.1| UV hypersensitive protein [Arabidopsis thaliana] >gi|332643872|gb|AEE77393.1| DNA …	0.944024
Unigene58222_8B	minus strand transcription factor bZIP63 [Glycine max]	0.943332
Unigene33119_8B	minus strand beta-D-xylosidase [Prunus persica]	0.938609
Unigene54213_8B	cytochrome P450 [Coptis japonica var. dissecta]	0.938481
Unigene42814_8B	minus strand PCF11P-similar protein 4 [Arabidopsis thaliana] >gi|332657037|gb|AEE82437.1| PCF11P-similar protein 4 [Arabidopsis thaliana]	0.936996
Unigene41006_8B	minus strand endonuclease 2 [Arabidopsis thaliana] >gi|332661206|gb|AEE86606.1| endonuclease 2 [Arabidopsis thaliana]	0.935201
Unigene26974_8B	minus strand DTW domain-containing protein [Arabidopsis thaliana] >gi|15450589|gb|AAK96566.1| AT5g54880/MBG8_15 [Arabidopsis thaliana] >gi|24797048|gb|AAN64536.1| At5g54880/MBG8_15 [Arabidopsis thaliana] >gi|332009169|gb|AED96552.1| DTW domain-containing protein [Arabidopsis thaliana]	0.931852
Unigene54134_8B	minus strand Os02g0802800 [Oryza sativa Japonica Group] >gi|255671323|dbj|BAH91915.1| Os02g0802800 [Oryza sativa Japonica Group]	0.930353
Unigene9854_8B	minus strand metalloproteinase, extracellular matrix glycoprotein VMP42 [Volvox carteri f. nagariensis] >gi|300265695|gb|EFJ49885.1| metalloproteinase, extracellular matrix glycoprotein VMP42 [Volvox carteri f. nagariensis]	0.929275
Unigene37946_8B	2-dehydro-3-deoxyphosphoheptonate aldolase/ 3-deoxy-d-arabino-heptulosonate 7-phosphate synthetase [Populus trichocarpa] >gi|222856521|gb|EEE94068.1| 2-dehydro-3-deoxyphosphoheptonate aldolase/ 3-deoxy-d-arabino-heptulosonate 7-phosphate synthetase [Populus trichocarpa]	0.928612
Unigene33276_8B	syntaxin-81 [Arabidopsis thaliana] >gi|148887020|sp|P59277.2|SYP81_ARATH RecName: Full=Syntaxin-81; Short=AtSYP81 >gi|332194588|gb|AEE32709.1| syntaxin-81 [Arabidopsis thaliana]	0.928591
Unigene12550_8B	TPA_inf: ARO1-like protein 1 [Vitis vinifera]	0.928267
Unigene3100_8B	peroxisome biogenesis protein PEX1 [Arabidopsis lyrata subsp. lyrata] >gi|297317166|gb|EFH47588.1| peroxisome biogenesis protein PEX1 [Arabidopsis lyrata subsp. lyrata]	0.927061
Unigene29959_8B	minus strand AT2G27900 [Arabidopsis thaliana]	0.924645
Unigene56134_8B	fasciclin-like AGP 12 [Populus tremula x Populus alba]	0.923512
Unigene8036_8B	NEP1-interacting protein-like 2 [Arabidopsis thaliana] >gi|68565204|sp|Q8LBA0.2|NIPL2_ARATH RecName: Full=NEP1-interacting protein-like 2; AltName: Full=RING-H2 finger protein ATL24 >gi|15215808|gb|AAK91449.1| At1g74410/F1M20_9 [Arabidopsis thaliana] >gi|20147407|gb|AAM10413.1| At1g74410/F1M20_9 [Arabidopsis thaliana] >gi|66865914|gb|AAY57591.1| RING finger family protein [Arabidopsis thaliana] >…	0.922414
Unigene53137_8B	1-acyl-sn-glycerol-3-phosphate acyltransferase [Ricinus communis]	0.922089
Unigene1172_8B	minus strand NADPH quinone oxidoreductase-like protein [Solanum tuberosum]	0.919221
Unigene30615_8B	minus strand pentatricopeptide repeat protein [Gossypium hirsutum] >gi|227463006|gb|ACP39955.1| pentatricopeptide repeat protein [Gossypium hirsutum]	0.918027
Unigene5604_8B	predicted protein [Populus trichocarpa] >gi|222843145|gb|EEE80692.1| predicted protein [Populus trichocarpa]	0.914544
Unigene5603_8B	minus strand Endosomal targeting BRO1-like domain-containing protein [Arabidopsis thaliana] >gi|332190876|gb|AEE28997.1| Endosomal targeting BRO1-like domain-containing protein [Arabidopsis thaliana]	0.914544
Unigene54107_8B	minus strand protein kinase [Arabidopsis thaliana]	0.910165
Unigene487_8B	minus strand JHL05D22.10 [Jatropha curcas]	0.909227
Unigene6675_8B	protein CLUB [Arabidopsis thaliana] >gi|332009113|gb|AED96496.1| protein CLUB [Arabidopsis thaliana]	0.909133
Unigene20912_8B	OSJNBa0052O21.12 [Oryza sativa Japonica Group]	0.908526
Unigene33532_8B	minus strand ATP binding protein [Arabidopsis lyrata subsp. lyrata] >gi|297333807|gb|EFH64225.1| ATP binding protein [Arabidopsis lyrata subsp. lyrata]	0.904835
Unigene23906_8B	minus strand pentatricopeptide repeat-containing protein, putative [Ricinus communis] >gi|223530403|gb|EEF32291.1| pentatricopeptide repeat-containing protein, putative [Ricinus communis]	0.904366
Unigene21876_8B	minus strand f-box family protein [Populus trichocarpa] >gi|222869444|gb|EEF06575.1| f-box family protein [Populus trichocarpa]	0.901567
Unigene10525_8B	secondary cell wall-related glycosyltransferase family 47 [Populus tremula x Populus tremuloides]	0.899318
Unigene50991_8B	minus strand Core-2/I-branching beta-1,6-N-acetylglucosaminyltransferase family protein [Arabidopsis thaliana] >gi|209863160|gb|ACI88738.1| At5g14550 [Arabidopsis thaliana] >gi|332004663|gb|AED92046.1| Core-2/I-branching beta-1,6-N-acetylglucosaminyltransferase family protein [Arabidopsis thaliana]	0.896965
Unigene12019_8B	predicted protein [Populus trichocarpa] >gi|222873082|gb|EEF10213.1| predicted protein [Populus trichocarpa]	0.892537
Unigene23632_8B	superoxide dismutase [Morella rubra]	0.891386
Unigene14940_8B	minus strand heat shock protein, putative; K04079 molecular chaperone HtpG	0.890349
Unigene12666_8B	pectinesterase family protein [Arabidopsis lyrata subsp. lyrata] >gi|297317740|gb|EFH48162.1| pectinesterase family protein [Arabidopsis lyrata subsp. lyrata]	0.890158
Unigene37921_8B	minus strand cytochrome P-450 [Phalaenopsis sp. SM9108]	0.88857
Unigene55053_8B	minus strand cytokinin-specific binding protein [Vigna radiata]	0.888234
Unigene58282_8B	PREDICTED: similar to RelA-SpoT like protein RSH1 [Vitis vinifera]	0.887951
Unigene56063_8B	tryptophan decarboxylase [Gossypium hirsutum]	0.887493
Unigene22836_8B	minus strand immunophilin [Arabidopsis lyrata subsp. lyrata] >gi|297327748|gb|EFH58168.1| immunophilin [Arabidopsis lyrata subsp. lyrata]	0.887466
Unigene28478_8B	minus strand calmodulin-like protein [Elaeis guineensis]	0.884261
Unigene19273_8B	minus strand multicopper oxidase [Populus trichocarpa] >gi|222853065|gb|EEE90612.1| multicopper oxidase [Populus trichocarpa]	0.883632
Unigene48566_8B	minus strand glutathione S-transferase GST 23 [Glycine max]	0.883178
Unigene39991_8B	RecName: Full=Isoprene synthase, chloroplastic; Flags: Precursor >gi|35187004|gb|AAQ84170.1| isoprene synthase [Pueraria montana var. lobata]	0.880128
Unigene13784_8B	minus strand pentatricopeptide repeat-containing protein [Arabidopsis lyrata subsp. lyrata] >gi|297316778|gb|EFH47200.1| pentatricopeptide repeat-containing protein [Arabidopsis lyrata subsp. lyrata]	0.879283
Unigene39611_8B	minus strand Vacuolar iron transporter-like protein [Arabidopsis thaliana] >gi|8886987|gb|AAF80647.1|AC012190_3 Contains similarity to Nodulin 21 from Soybean gb|X16488 [Arabidopsis thaliana] >gi|332191948|gb|AEE30069.1| Vacuolar iron transporter-like protein [Arabidopsis thaliana]	0.879052
Unigene17784_8B	OSIGBa0160I14.2 [Oryza sativa Indica Group]	0.877109
Unigene21530_8B	DC1 domain containing protein [Nicotiana tabacum]	0.875552
Unigene22927_8B	minus strand magnesium chelatase H subunit [Fragaria x ananassa]	0.873583
Unigene9941_8B	minus strand expressed protein [Oryza sativa Japonica Group]	0.872305
Unigene16146_8B	AT4G32820-like protein [Neslia paniculata]	0.870654
Unigene15221_8B	minus strand conserved hypothetical protein [Ricinus communis] >gi|223541158|gb|EEF42714.1| conserved hypothetical protein [Ricinus communis]	0.870566
Unigene16668_8B	pathogenesis-related thaumatin-like protein [Arabidopsis thaliana] >gi|6721098|gb|AAF26752.1|AC007396_1 T4O12.3 [Arabidopsis thaliana] >gi|18377860|gb|AAL67116.1| At1g75800/T4O12_2 [Arabidopsis thaliana] >gi|20334826|gb|AAM16169.1| At1g75800/T4O12_2 [Arabidopsis thaliana] >gi|332197639|gb|AEE35760.1| pathogenesis-related thaumatin-like protein [Arabidopsis thaliana]	0.869265
Unigene17394_8B	minus strand transferase family protein [Arabidopsis lyrata subsp. lyrata] >gi|297327542|gb|EFH57962.1| transferase family protein [Arabidopsis lyrata subsp. lyrata]	0.868972
Unigene14388_8B	hypothetical protein POPTRDRAFT_755392 [Populus trichocarpa] >gi|222844355|gb|EEE81902.1| hypothetical protein POPTRDRAFT_755392 [Populus trichocarpa]	0.868175
Unigene1233_8B	minus strand YebC-related protein [Arabidopsis thaliana] >gi|22096384|sp|O82314.2|U082_ARATH RecName: Full=UPF0082 protein At2g25830 >gi|20197365|gb|AAC42247.2| expressed protein [Arabidopsis thaliana] >gi|330252663|gb|AEC07757.1| YebC-related protein [Arabidopsis thaliana]	0.867231
Unigene2211_8B	minus strand 1-aminocyclopropane-1-carboxylate oxidase-4 [Arabidopsis thaliana] >gi|75299765|sp|Q8H1S4.1|ACCH3_ARATH RecName: Full=1-aminocyclopropane-1-carboxylate oxidase homolog 3 >gi|332189898|gb|AEE28019.1| 1-aminocyclopropane-1-carboxylate oxidase-4 [Arabidopsis thaliana]	0.863789
Unigene15412_8B	minus strand Adenosine-deaminase (editase) domain-containing protein [Arabidopsis thaliana] >gi|332189211|gb|AEE27332.1| Adenosine-deaminase (editase) domain-containing protein [Arabidopsis thaliana]	0.863504
Unigene19609_8B	minus strand GRAS family transcription factor [Populus trichocarpa] >gi|222849642|gb|EEE87189.1| GRAS family transcription factor [Populus trichocarpa]	0.861087
Unigene566_8B	minus strand symplekin [Arabidopsis thaliana] >gi|332002956|gb|AED90339.1| symplekin [Arabidopsis thaliana]	0.86084
Unigene11410_8B	WD40-like [Medicago truncatula]	0.860031
Unigene42449_8B	RING-H2 finger protein ATL48 [Arabidopsis thaliana] >gi|68565188|sp|Q7X843.2|ATL48_ARATH RecName: Full=RING-H2 finger protein ATL48; AltName: Full=YGHL1-C3HC4 RING fusion protein >gi|30038524|dbj|BAC75820.1| YGHL1-C3HC4 RING fusion protein [Arabidopsis thaliana] >gi|332644837|gb|AEE78358.1| RING-H2 finger protein ATL48 [Arabidopsis thaliana]	0.859885
Unigene39043_8B	methyl-CpG-binding domain 9 [Arabidopsis lyrata subsp. lyrata] >gi|297330119|gb|EFH60538.1| methyl-CpG-binding domain 9 [Arabidopsis lyrata subsp. lyrata]	0.85733
Unigene17821_8B	hypothetical protein VITISV_043709 [Vitis vinifera]	0.856677
Unigene29205_8B	thiazole biosynthetic enzyme [Gossypium hirsutum]	0.856044
Unigene18332_8B	minus strand gibberellin 7-oxidase [Cucurbita maxima]	0.855691
Unigene39615_8B	armadillo/beta-catenin-like repeats-containing protein [Arabidopsis thaliana] >gi|332008238|gb|AED95621.1| armadillo/beta-catenin-like repeats-containing protein [Arabidopsis thaliana]	0.855605
Unigene587_8B	kinase [Arabidopsis lyrata subsp. lyrata] >gi|297321485|gb|EFH51906.1| kinase [Arabidopsis lyrata subsp. lyrata]	0.853333
Unigene56946_8B	transcription factor IIB family protein [Arabidopsis lyrata subsp. lyrata] >gi|297312837|gb|EFH43260.1| transcription factor IIB family protein [Arabidopsis lyrata subsp. lyrata]	0.853246
Unigene32437_8B	Os06g0597600 [Oryza sativa Japonica Group] >gi|50725454|dbj|BAD32925.1| monooxygenase-like [Oryza sativa Japonica Group] >gi|50725580|dbj|BAD33048.1| monooxygenase-like [Oryza sativa Japonica Group] >gi|113596030|dbj|BAF19904.1| Os06g0597600 [Oryza sativa Japonica Group]	0.852678
Unigene850_8B	uncharacterized protein [Arabidopsis thaliana] >gi|88010940|gb|ABD38875.1| At4g30390 [Arabidopsis thaliana] >gi|332660359|gb|AEE85759.1| uncharacterized protein [Arabidopsis thaliana]	0.850997
Unigene19033_8B	minus strand uncharacterized protein [Arabidopsis thaliana] >gi|332646290|gb|AEE79811.1| uncharacterized protein [Arabidopsis thaliana]	0.850588
Unigene22770_8B	minus strand P-loop containing nucleoside triphosphate hydrolase-like protein [Arabidopsis thaliana] >gi|332643749|gb|AEE77270.1| P-loop containing nucleoside triphosphate hydrolase-like protein [Arabidopsis thaliana]	0.850573
Unigene38489_8B	minus strand Chain A, Solution Structure Of The C-Terminal Domain Ole E 9	0.849775
Unigene31238_8B	predicted protein [Populus trichocarpa] >gi|222855929|gb|EEE93476.1| predicted protein [Populus trichocarpa]	0.848886
Unigene15478_8B	lipase [Gossypium hirsutum]	0.846488
Unigene58793_8B	minus strand Os06g0116600 [Oryza sativa Japonica Group] >gi|113594662|dbj|BAF18536.1| Os06g0116600 [Oryza sativa Japonica Group]	0.845622
Unigene12363_8B	minus strand transducin/WD40 domain-containing protein [Arabidopsis thaliana] >gi|332661131|gb|AEE86531.1| transducin/WD40 domain-containing protein [Arabidopsis thaliana]	0.84557
Unigene21416_8B	minus strand Putative microtubule-associated protein, identical [Solanum demissum]	0.845032
Unigene13462_8B	plastidic aldolase [Catharanthus roseus]	0.841786
Unigene14909_8B	minus strand DCD (Development and Cell Death) domain protein [Arabidopsis thaliana] >gi|332007376|gb|AED94759.1| DCD (Development and Cell Death) domain protein [Arabidopsis thaliana]	0.840606
Unigene7358_8B	2-phosphoglycerate kinase-related protein [Arabidopsis thaliana] >gi|332010087|gb|AED97470.1| 2-phosphoglycerate kinase-related protein [Arabidopsis thaliana]	0.839967
Unigene57901_8B	Cytochrome b561/ferric reductase transmembrane with DOMON related domain [Arabidopsis thaliana] >gi|332646351|gb|AEE79872.1| Cytochrome b561/ferric reductase transmembrane with DOMON related domain [Arabidopsis thaliana]	0.838265
Unigene13375_8B	minus strand acyl:coa ligase acetate-coa synthetase-like protein [Populus trichocarpa] >gi|222870994|gb|EEF08125.1| acyl:coa ligase acetate-coa synthetase-like protein [Populus trichocarpa]	0.836189
Unigene48505_8B	RecName: Full=60S ribosomal protein L10 >gi|6984130|gb|AAF34765.1|AF227620_1 60S ribosomal protein L10 [Euphorbia esula]	0.834695
Unigene51405_8B	minus strand octicosapeptide/Phox/Bem1p domain-containing protein [Arabidopsis thaliana] >gi|28372944|gb|AAO39954.1| At5g63130 [Arabidopsis thaliana] >gi|332010325|gb|AED97708.1| octicosapeptide/Phox/Bem1p domain-containing protein [Arabidopsis thaliana]	0.834091
Unigene52349_8B	ribophorin II (RPN2) family protein [Arabidopsis thaliana] >gi|332659009|gb|AEE84409.1| ribophorin II (RPN2) family protein [Arabidopsis thaliana]	0.833699
Unigene7046_8B	minus strand predicted protein [Physcomitrella patens subsp. patens] >gi|162662338|gb|EDQ49215.1| predicted protein [Physcomitrella patens subsp. patens]	0.833379
Unigene48759_8B	minus strand elicitin-like protein 6 precursor [Phytophthora cactorum] >gi|111620699|gb|ABH11751.1| elicitin-like protein 6 precursor [Phytophthora cactorum] >gi|111620701|gb|ABH11752.1| elicitin-like protein 6 precursor [Phytophthora cactorum] >gi|111620727|gb|ABH11765.1| elicitin-like protein 6 precursor [Phytophthora cactorum] >gi|111620745|gb|ABH11774.1| elicitin-like protein 6 precursor [Phy…	0.831098
Unigene27535_8B	binding protein [Arabidopsis lyrata subsp. lyrata] >gi|297338193|gb|EFH68610.1| binding protein [Arabidopsis lyrata subsp. lyrata]	0.829714
Unigene6001_8B	phosphomannose isomerase [Cyamopsis tetragonoloba]	0.829552
Unigene5998_8B	PREDICTED: similar to LOL3 (LSD ONE LIKE 3); caspase/ cysteine-type endopeptidase [Vitis vinifera]	0.829552
Unigene28983_8B	minus strand Cyclin-like F-box [Medicago truncatula]	0.828058
Unigene29652_8B	minus strand MATE efflux family protein [Arabidopsis thaliana] >gi|75162471|sp|Q8W4G3.1|MATE4_ARATH RecName: Full=MATE efflux family protein 4, chloroplastic; AltName: Full=Protein DTX46; Flags: Precursor >gi|330252070|gb|AEC07164.1| MATE efflux family protein [Arabidopsis thaliana]	0.827262
Unigene26288_8B	O-fucosyltransferase family protein [Arabidopsis thaliana] >gi|332010677|gb|AED98060.1| O-fucosyltransferase family protein [Arabidopsis thaliana]	0.825527
Unigene22213_8B	Peptidyl-tRNA hydrolase II (PTH2) family protein [Arabidopsis thaliana] >gi|98960911|gb|ABF58939.1| At5g16870 [Arabidopsis thaliana] >gi|332004968|gb|AED92351.1| Peptidyl-tRNA hydrolase II (PTH2) family protein [Arabidopsis thaliana]	0.825105
Unigene5045_8B	dihydroxy-acid dehydratase [Arabidopsis thaliana] >gi|17933301|gb|AAL48233.1|AF446360_1 AT3g23940/F14O13_13 [Arabidopsis thaliana] >gi|9294662|dbj|BAB03011.1| dihydroxy-acid dehydratase [Arabidopsis thaliana] >gi|332643313|gb|AEE76834.1| dihydroxy-acid dehydratase [Arabidopsis thaliana]	0.823706
Unigene5047_8B	minus strand beta amyrin synthase [Bruguiera gymnorhiza]	0.823706
Unigene23454_8B	minus strand S-domain receptor-like kinase [Nicotiana tabacum]	0.823244
Unigene31229_8B	protein kinase family protein [Arabidopsis thaliana] >gi|75333775|sp|Q9FFW5.1|PERK8_ARATH RecName: Full=Proline-rich receptor-like protein kinase PERK8; AltName: Full=Proline-rich extensin-like receptor kinase 8; Short=AtPERK8 >gi|15983497|gb|AAL11616.1|AF424623_1 AT5g38560/MBB18_10 [Arabidopsis thaliana] >gi|18700153|gb|AAL77688.1| AT5g38560/MBB18_10 [Arabidopsis thaliana] >gi|21360463|gb|AAM473…	0.823103
Unigene12797_8B	minus strand uncharacterized protein [Arabidopsis thaliana] >gi|6691218|gb|AAF24556.1|AC007508_19 F1K23.6 [Arabidopsis thaliana] >gi|332192900|gb|AEE31021.1| uncharacterized protein [Arabidopsis thaliana]	0.821578
Unigene38184_8B	minus strand non-S-locus F-box protein 23 [Petunia integrifolia subsp. inflata]	0.820624
Unigene45802_8B	minus strand AP2/ERF domain-containing transcription factor [Populus trichocarpa] >gi|222846823|gb|EEE84370.1| AP2/ERF domain-containing transcription factor [Populus trichocarpa]	0.820615
Unigene33004_8B	UDP-glucose glucosyltransferase [Catharanthus roseus]	0.820047
Unigene14865_8B	minus strand protein kinase [Glycine max]	0.8175
Unigene51665_8B	minus strand alpha-1 tubulin [Arabidopsis lyrata subsp. lyrata] >gi|297332594|gb|EFH63012.1| alpha-1 tubulin [Arabidopsis lyrata subsp. lyrata]	0.816616
Unigene7555_8B	expressed protein [Oryza sativa Japonica Group]	0.81623
Unigene13483_8B	3,4-dihydroxy-2-butanone kinase [Zea mays] >gi|195620526|gb|ACG32093.1| 3,4-dihydroxy-2-butanone kinase [Zea mays]	0.815337
Unigene6620_8B	minus strand dirigent-like protein 2 [Gossypium hirsutum]	0.814377
Unigene13726_8B	minus strand Cl-channel clc-3 [Populus trichocarpa] >gi|222847852|gb|EEE85399.1| Cl-channel clc-3 [Populus trichocarpa]	0.811535
Unigene51736_8B	endoribonuclease/protein kinase IRE1-like protein [Arabidopsis thaliana] >gi|13194578|gb|AAK15470.1|AF308596_1 endoribonuclease/protein kinase IRE1-like protein [Arabidopsis thaliana] >gi|15277139|dbj|BAB63367.1| Ire1 homolog-2 [Arabidopsis thaliana] >gi|330251546|gb|AEC06640.1| endoribonuclease/protein kinase IRE1-like protein [Arabidopsis thaliana]	0.810298
Unigene25495_8B	minus strand reverse transcriptase [Arabidopsis thaliana]	0.80879
Unigene25343_8B	minus strand NAC domain protein, IPR003441 [Populus trichocarpa] >gi|222872458|gb|EEF09589.1| NAC domain protein, IPR003441 [Populus trichocarpa]	0.806392
Unigene40294_8B	minus strand uncharacterized protein [Arabidopsis thaliana] >gi|75170629|sp|Q9FHK4.1|Y5519_ARATH RecName: Full=Uncharacterized protein At5g05190 >gi|30725434|gb|AAP37739.1| At5g05190 [Arabidopsis thaliana] >gi|332003456|gb|AED90839.1| uncharacterized protein [Arabidopsis thaliana]	0.806311
Unigene20697_8B	minus strand Metalloenzyme superfamily protein, expressed [Oryza sativa Japonica Group]	0.805577
Unigene30220_8B	minus strand poly(p)/ATP NAD kinase, putative [Ricinus communis] >gi|223547424|gb|EEF48919.1| poly(p)/ATP NAD kinase, putative [Ricinus communis]	0.803408
Unigene49282_8B	minus strand kelch repeat-containing F-box family protein [Arabidopsis lyrata subsp. lyrata] >gi|297321015|gb|EFH51436.1| kelch repeat-containing F-box family protein [Arabidopsis lyrata subsp. lyrata]	0.800821
Unigene38868_8B	glycosyltransferase UGT95A1 [Hieracium pilosella]	0.798754
Unigene23009_8B	minus strand RAD3-like DNA-binding helicase protein [Arabidopsis thaliana] >gi|332191893|gb|AEE30014.1| RAD3-like DNA-binding helicase protein [Arabidopsis thaliana]	0.795507
Unigene22843_8B	minus strand AvrPto-dependent Pto-interacting protein 3 [Solanum lycopersicum]	0.794116
Unigene25608_8B	Ubiquitin carboxyl-terminal hydrolase, putative (EC:3.1.2.15); K11366 ubiquitin carboxyl-terminal hydrolase 22/27/51 [EC:3.1.2.15]	0.79225
Unigene3935_8B	sex determination protein tasselseed-2 [Zea mays]	0.789489
Unigene38107_8B	stress responsive A/B Barrel domain-containing protein [Arabidopsis thaliana] >gi|73921138|sp|Q9FK81.1|Y5258_ARATH RecName: Full=Uncharacterized protein At5g22580 >gi|14190417|gb|AAK55689.1|AF378886_1 AT5g22580/MQJ16_12 [Arabidopsis thaliana] >gi|15215901|gb|AAK91494.1| AT5g22580/MQJ16_12 [Arabidopsis thaliana] >gi|332005662|gb|AED93045.1| stress responsive A/B Barrel domain-containing protein [A…	0.789443
Unigene29341_8B	minus strand strictosidine synthase family protein [Arabidopsis thaliana] >gi|66792612|gb|AAY56408.1| At3g57030 [Arabidopsis thaliana] >gi|111074396|gb|ABH04571.1| At3g57030 [Arabidopsis thaliana] >gi|332646080|gb|AEE79601.1| strictosidine synthase family protein [Arabidopsis thaliana]	0.789385
Unigene20068_8B	unknown [Glycine max]	0.784112
Unigene17228_8B	histone H2A variant 3 [Zea mays]	0.784041
Unigene1336_8B	metalloendopeptidase [Arabidopsis lyrata subsp. lyrata] >gi|297338206|gb|EFH68623.1| metalloendopeptidase [Arabidopsis lyrata subsp. lyrata]	0.78386
Unigene27479_8B	minus strand alpha/beta-hydrolases-like protein [Arabidopsis thaliana] >gi|330250574|gb|AEC05668.1| alpha/beta-hydrolases-like protein [Arabidopsis thaliana]	0.783499
Unigene54670_8B	minus strand HVA22-like protein i [Arabidopsis thaliana] >gi|57012602|sp|Q8LE10.2|HA22I_ARATH RecName: Full=HVA22-like protein i; Short=AtHVA22i >gi|94442437|gb|ABF19006.1| At5g42560 [Arabidopsis thaliana] >gi|332007443|gb|AED94826.1| HVA22-like protein i [Arabidopsis thaliana]	0.783497
Unigene23710_8B	minus strand RecName: Full=Probable metal-nicotianamine transporter YSL12; AltName: Full=Protein YELLOW STRIPE LIKE 12; Short=OsYSL12 >gi|116310949|emb|CAH67886.1| OSIGBa0153E02-OSIGBa0093I20.15 [Oryza sativa Indica Group]	0.78196
Unigene22001_8B	metal tolerance protein [Populus trichocarpa] >gi|222864418|gb|EEF01549.1| metal tolerance protein [Populus trichocarpa]	0.781447
Unigene28978_8B	nodulin MtN21 family protein [Arabidopsis lyrata subsp. lyrata] >gi|297321259|gb|EFH51680.1| nodulin MtN21 family protein [Arabidopsis lyrata subsp. lyrata]	0.781394
Unigene19895_8B	PREDICTED: similar to protein kinase family protein / WD-40 repeat family protein [Vitis vinifera]	0.781394
Unigene57599_8B	minus strand fiber protein Fb2 [Elaeis guineensis]	0.779775
Unigene54250_8B	transcription initiation factor IIB-2 [Arabidopsis lyrata subsp. lyrata] >gi|297328501|gb|EFH58920.1| transcription initiation factor IIB-2 [Arabidopsis lyrata subsp. lyrata]	0.77815
Unigene5389_8B	transcription factor CPP [Lotus japonicus]	0.777939
Unigene5393_8B	uncharacterized protein [Arabidopsis thaliana] >gi|19310420|gb|AAL84947.1| AT4g31110/F6E21_30 [Arabidopsis thaliana] >gi|21436035|gb|AAM51595.1| AT4g31110/F6E21_30 [Arabidopsis thaliana] >gi|332660458|gb|AEE85858.1| uncharacterized protein [Arabidopsis thaliana]	0.777939
Unigene22098_8B	TCP domain class transcription factor [Malus x domestica]	0.777371
Unigene39829_8B	short-chain dehydrogenase Tic32 [Pisum sativum]	0.777105
Unigene32277_8B	UDP-sugar transporter-like protein [Arabidopsis thaliana] >gi|332660631|gb|AEE86031.1| UDP-sugar transporter-like protein [Arabidopsis thaliana]	0.776405
Unigene7683_8B	minus strand Similar to DNA-directed RNA polymerase subunit [Arabidopsis thaliana]	0.775955
Unigene16189_8B	germin-like protein [Capsicum annuum]	0.775936
Unigene50891_8B	DNA/RNA-binding protein Kin17 conserved region-containing protein [Arabidopsis thaliana] >gi|4204268|gb|AAD10649.1| Similar to Kin17 protein [Arabidopsis thaliana] >gi|332195127|gb|AEE33248.1| DNA/RNA-binding protein Kin17 conserved region-containing protein [Arabidopsis thaliana]	0.773263
Unigene51285_8B	minus strand HCF152 [Arabidopsis lyrata subsp. lyrata] >gi|297328472|gb|EFH58891.1| HCF152 [Arabidopsis lyrata subsp. lyrata]	0.772244
Unigene16560_8B	RHYTHM OF CHLOROPLAST 75 [Chlamydomonas reinhardtii] >gi|170172426|dbj|BAG12981.1| RHYTHM OF CHLOROPLAST 75 [Chlamydomonas reinhardtii]	0.770794
Unigene29231_8B	cytokinin oxidase [Populus trichocarpa] >gi|222842468|gb|EEE80015.1| cytokinin oxidase [Populus trichocarpa]	0.770654
Unigene6701_8B	uncharacterized protein [Arabidopsis thaliana] >gi|332195643|gb|AEE33764.1| uncharacterized protein [Arabidopsis thaliana]	0.770037
Unigene38969_8B	structural constituent of ribosome [Arabidopsis lyrata subsp. lyrata] >gi|297326182|gb|EFH56602.1| structural constituent of ribosome [Arabidopsis lyrata subsp. lyrata]	0.769071
Unigene32505_8B	LIN1 protein [Cicer arietinum]	0.76888
Unigene34210_8B	Zinc finger, CCHC-type [Medicago truncatula]	0.766181
Unigene48703_8B	minus strand zinc finger CCCH domain-containing protein 44 [Arabidopsis thaliana] >gi|334302924|sp|Q9SD34.3|C3H44_ARATH RecName: Full=Zinc finger CCCH domain-containing protein 44; Short=AtC3H44 >gi|332645232|gb|AEE78753.1| zinc finger CCCH domain-containing protein 44 [Arabidopsis thaliana]	0.765599
Unigene23220_8B	minus strand vegetative cell wall protein gp1 [Chlamydomonas reinhardtii] >gi|158276122|gb|EDP01896.1| vegetative cell wall protein gp1 [Chlamydomonas reinhardtii]	0.765431
Unigene8852_8B	EMB1974 [Arabidopsis lyrata subsp. lyrata] >gi|297328348|gb|EFH58767.1| EMB1974 [Arabidopsis lyrata subsp. lyrata]	0.76311
Unigene32800_8B	minus strand ORF49g [Pinus koraiensis] >gi|145048790|gb|ABP35408.1| ORF49g [Pinus koraiensis]	0.758969
Unigene16786_8B	minus strand ankyrin repeats-containing protein [Arabidopsis thaliana] >gi|8439897|gb|AAF75083.1|AC007583_19 It contains Ank repeat PF|00023. EST gb|AI996003 comes from this gene [Arabidopsis thaliana] >gi|332190047|gb|AEE28168.1| ankyrin repeats-containing protein [Arabidopsis thaliana]	0.75883
Unigene29724_8B	minus strand methylenetetrahydrofolate dehydrogenase [Arabidopsis lyrata subsp. lyrata] >gi|297325597|gb|EFH56017.1| methylenetetrahydrofolate dehydrogenase [Arabidopsis lyrata subsp. lyrata]	0.757117
Unigene1675_8B	uncharacterized protein [Arabidopsis thaliana] >gi|332003300|gb|AED90683.1| uncharacterized protein [Arabidopsis thaliana]	0.75621
Unigene55500_8B	splicing factor SR1B [Arabidopsis thaliana] >gi|332656770|gb|AEE82170.1| splicing factor SR1B [Arabidopsis thaliana]	0.755328
Unigene17842_8B	hypothetical protein VITISV_042593 [Vitis vinifera]	0.754381
Unigene16441_8B	minus strand phospholipase D epsilon [Arabidopsis thaliana] >gi|20139136|sp|Q9C888.1|PLDE1_ARATH RecName: Full=Phospholipase D epsilon; Short=AtPLDepsilon; Short=PLD epsilon; AltName: Full=PLDalpha3 >gi|332195078|gb|AEE33199.1| phospholipase D epsilon [Arabidopsis thaliana]	0.754112
Unigene14591_8B	leucine-rich repeat family protein / extensin family protein [Glycine max]	0.753338
Unigene16328_8B	mechanosensitive ion channel domain-containing protein [Arabidopsis lyrata subsp. lyrata] >gi|297319386|gb|EFH49808.1| mechanosensitive ion channel domain-containing protein [Arabidopsis lyrata subsp. lyrata]	0.752474
Unigene51863_8B	cytochrome P450 [Populus trichocarpa] >gi|222831849|gb|EEE70326.1| cytochrome P450 [Populus trichocarpa]	0.749266
Unigene25491_8B	minus strand Flowering time control protein FCA, putative [Ricinus communis] >gi|223541567|gb|EEF43116.1| Flowering time control protein FCA, putative [Ricinus communis]	0.749117
Unigene1329_8B	Os05g0176700 [Oryza sativa Japonica Group] >gi|113578343|dbj|BAF16706.1| Os05g0176700 [Oryza sativa Japonica Group]	0.748909
Unigene16143_8B	GH3 family protein [Populus trichocarpa] >gi|222841172|gb|EEE78719.1| GH3 family protein [Populus trichocarpa]	0.748827
Unigene33973_8B	cellulose synthase isolog [Arabidopsis lyrata subsp. lyrata] >gi|297315584|gb|EFH46007.1| cellulose synthase isolog [Arabidopsis lyrata subsp. lyrata]	0.747006
Unigene39360_8B	minus strand diaminopimelate epimerase [Glycine max]	0.746309
Unigene14702_8B	C2H2 and C2HC zinc finger-containing protein [Arabidopsis thaliana] >gi|332656876|gb|AEE82276.1| C2H2 and C2HC zinc finger-containing protein [Arabidopsis thaliana]	0.744651
Unigene9796_8B	minus strand Rossmann-fold NAD(P)-binding domain-containing protein [Arabidopsis thaliana] >gi|4914333|gb|AAD32881.1|AC005489_19 F14N23.19 [Arabidopsis thaliana] >gi|107738340|gb|ABF83679.1| At1g10310 [Arabidopsis thaliana] >gi|332190443|gb|AEE28564.1| Rossmann-fold NAD(P)-binding domain-containing protein [Arabidopsis thaliana]	0.743907
Unigene53797_8B	PREDICTED: similar to tobamovirus multiplication 1 [Vitis vinifera]	0.743457
Unigene11711_8B	cytochrome P450 [Populus trichocarpa] >gi|222853537|gb|EEE91084.1| cytochrome P450 [Populus trichocarpa]	0.741913
Unigene25255_8B	minus strand Os08g0524400 [Oryza sativa Japonica Group] >gi|255678587|dbj|BAF24201.2| Os08g0524400 [Oryza sativa Japonica Group]	0.741766
Unigene56036_8B	ATP binding / kinase/ protein serine / threonine kinase [Vitis vinifera]	0.740499
Unigene39005_8B	At5g03900-like protein [Arabidopsis lyrata]	0.737326
Unigene16487_8B	minus strand 5'-AMP-activated protein kinase-like protein [Arabidopsis thaliana] >gi|332003218|gb|AED90601.1| 5'-AMP-activated protein kinase-like protein [Arabidopsis thaliana]	0.737215
Unigene17861_8B	minus strand serine-threonine protein kinase, plant-type, putative [Ricinus communis] >gi|223541074|gb|EEF42630.1| serine-threonine protein kinase, plant-type, putative [Ricinus communis]	0.736351
Unigene40285_8B	pentatricopeptide repeat-containing protein [Arabidopsis lyrata subsp. lyrata] >gi|297323933|gb|EFH54354.1| pentatricopeptide repeat-containing protein [Arabidopsis lyrata subsp. lyrata]	0.736054
Unigene1776_8B	conserved hypothetical protein [Ricinus communis] >gi|223546669|gb|EEF48167.1| conserved hypothetical protein [Ricinus communis]	0.735531
Unigene54271_8B	pentatricopeptide repeat-containing protein [Arabidopsis thaliana] >gi|218525905|sp|Q7Y211.2|PP285_ARATH RecName: Full=Pentatricopeptide repeat-containing protein At3g57430, chloroplastic; Flags: Precursor >gi|332646133|gb|AEE79654.1| pentatricopeptide repeat-containing protein [Arabidopsis thaliana]	0.735206
Unigene33168_8B	uncharacterized protein [Arabidopsis thaliana] >gi|38603874|gb|AAR24682.1| At5g49320 [Arabidopsis thaliana] >gi|45752654|gb|AAS76225.1| At5g49320 [Arabidopsis thaliana] >gi|332008413|gb|AED95796.1| uncharacterized protein [Arabidopsis thaliana]	0.734832
Unigene3647_8B	homeobox-leucine zipper family protein [Arabidopsis thaliana] >gi|332656897|gb|AEE82297.1| homeobox-leucine zipper family protein [Arabidopsis thaliana]	0.734579
Unigene3646_8B	minus strand polyprotein [Oryza australiensis]	0.734579
Unigene18824_8B	minus strand cyclase family protein [Arabidopsis lyrata subsp. lyrata] >gi|297312967|gb|EFH43390.1| cyclase family protein [Arabidopsis lyrata subsp. lyrata]	0.734195
Unigene17532_8B	minus strand pentatricopeptide repeat-containing protein, putative [Ricinus communis] >gi|223547541|gb|EEF49036.1| pentatricopeptide repeat-containing protein, putative [Ricinus communis]	0.73325
Unigene13253_8B	minus strand pentatricopeptide repeat-containing protein [Arabidopsis thaliana] >gi|75169458|sp|Q9C866.1|PPR65_ARATH RecName: Full=Pentatricopeptide repeat-containing protein At1g31430 >gi|12322531|gb|AAG51260.1|AC027135_1 PPR-repeat protein [Arabidopsis thaliana] >gi|332193234|gb|AEE31355.1| pentatricopeptide repeat-containing protein [Arabidopsis thaliana]	0.733037
Unigene18521_8B	minus strand actin 1 [Vaccaria hispanica]	0.732161
Unigene32869_8B	beta-cyanoalanine synthase [Hevea brasiliensis]	0.731673
Unigene3596_8B	minus strand triacylglycerol lipase 2 [Arachis hypogaea]	0.729548
Unigene3595_8B	minus strand DNA polymerase V [Medicago truncatula]	0.729548
Unigene56550_8B	AT4G27320 [Arabidopsis thaliana]	0.729013
Unigene17145_8B	RecName: Full=2,3-bisphosphoglycerate-independent phosphoglycerate mutase; Short=BPG-independent PGAM; Short=Phosphoglyceromutase; AltName: Full=PGAM-I >gi|602426|gb|AAA86979.1| phosphoglyceromutase [Mesembryanthemum crystallinum]	0.728071
Unigene25048_8B	Putative F-box-like protein, identical [Solanum demissum]	0.726208
Unigene28430_8B	minus strand cytokinin oxidase/dehydrogenase [Gossypium hirsutum] >gi|251826367|gb|ACT21088.1| cytokinin oxidase/dehydrogenase [Gossypium hirsutum]	0.725219
Unigene16409_8B	minus strand PREDICTED: similar to PPX2 (protein phosphatase x-2); protein serine/threonine phosphatase [Vitis vinifera]	0.72506
Unigene10112_8B	protein tornado 1 [Arabidopsis thaliana] >gi|332009261|gb|AED96644.1| protein tornado 1 [Arabidopsis thaliana]	0.724079
Unigene16370_8B	polyribonucleotide nucleotidyltransferase [Arabidopsis thaliana] >gi|4971998|emb|CAB43864.1| polynucleotide phosphorylase [Arabidopsis thaliana] >gi|4972000|emb|CAB43865.1| polynucleotide phosphorylase [Arabidopsis thaliana] >gi|7573307|emb|CAB87625.1| polynucleotide phosphorylase [Arabidopsis thaliana] >gi|332004667|gb|AED92050.1| polyribonucleotide nucleotidyltransferase [Arabidopsis thaliana]	0.718783
Unigene51283_8B	f-box family protein [Populus trichocarpa] >gi|222847398|gb|EEE84945.1| f-box family protein [Populus trichocarpa]	0.718546
Unigene41628_8B	Os03g0586900 [Oryza sativa Japonica Group] >gi|108709563|gb|ABF97358.1| DNA helicase family protein, expressed [Oryza sativa Japonica Group] >gi|113549044|dbj|BAF12487.1| Os03g0586900 [Oryza sativa Japonica Group]	0.717743
Unigene51390_8B	minus strand DNAJ heat shock N-terminal domain-containing protein [Arabidopsis lyrata subsp. lyrata] >gi|297320776|gb|EFH51198.1| DNAJ heat shock N-terminal domain-containing protein [Arabidopsis lyrata subsp. lyrata]	0.71748
Unigene57357_8B	minus strand homeobox transcription factor [Jatropha curcas]	0.71583
Unigene441_8B	Putative beta-glucosidase [Oryza sativa Japonica Group]	0.714149
Unigene440_8B	minus strand serine/threonine protein kinase-like [Solanum tuberosum]	0.714149
Unigene58155_8B	minus strand At4g21350 [Arabidopsis lyrata subsp. lyrata] >gi|297313690|gb|EFH44113.1| At4g21350 [Arabidopsis lyrata subsp. lyrata]	0.711806
Unigene21022_8B	minus strand EMB1967 [Arabidopsis lyrata subsp. lyrata] >gi|297323809|gb|EFH54230.1| EMB1967 [Arabidopsis lyrata subsp. lyrata]	0.711259
Unigene31681_8B	minus strand predicted protein [Populus trichocarpa] >gi|222838230|gb|EEE76595.1| predicted protein [Populus trichocarpa]	0.71122
Unigene3862_8B	minus strand gag-pol polyprotein [Vitis vinifera]	0.71045
Unigene3860_8B	uncharacterized protein [Arabidopsis thaliana] >gi|332009940|gb|AED97323.1| uncharacterized protein [Arabidopsis thaliana]	0.71045
Unigene11036_8B	hydrolase, alpha/beta fold family protein [Arabidopsis lyrata subsp. lyrata] >gi|297311788|gb|EFH42212.1| hydrolase, alpha/beta fold family protein [Arabidopsis lyrata subsp. lyrata]	0.709623
Unigene50840_8B	minus strand argininosuccinate synthase-like protein [Arabidopsis thaliana] >gi|7269334|emb|CAB79393.1| argininosuccinate synthase-like protein [Arabidopsis thaliana]	0.708017
Unigene3124_8B	minus strand plastid division protein 1 [Arabidopsis thaliana] >gi|75171154|sp|Q9FK13.1|PDV1_ARATH RecName: Full=Plastid division protein PDV1; AltName: Full=Protein PLASTID DIVISION1 >gi|87116630|gb|ABD19679.1| At5g53280 [Arabidopsis thaliana] >gi|117413980|dbj|BAF36494.1| plastid division protein PDV1 [Arabidopsis thaliana] >gi|117413984|dbj|BAF36496.1| plastid division protein PDV1 [Arabidopsi…	0.707892
Unigene11683_8B	protein defective in meristem silencing 3 [Arabidopsis thaliana] >gi|15146294|gb|AAK83630.1| AT3g49250/F2K15_110 [Arabidopsis thaliana] >gi|19699162|gb|AAL90947.1| AT3g49250/F2K15_110 [Arabidopsis thaliana] >gi|332644994|gb|AEE78515.1| protein defective in meristem silencing 3 [Arabidopsis thaliana]	0.706866
Unigene49588_8B	minus strand methyl binding domain protein [Populus trichocarpa] >gi|222873656|gb|EEF10787.1| methyl binding domain protein [Populus trichocarpa]	0.704827
Unigene32932_8B	5-oxoprolinase -like protein [Arabidopsis thaliana]	0.703965
Unigene23718_8B	receptor like protein 3 [Arabidopsis thaliana] >gi|5734745|gb|AAD50010.1|AC007651_5 Similar to disease resistance proteins [Arabidopsis thaliana] >gi|332191443|gb|AEE29564.1| receptor like protein 3 [Arabidopsis thaliana]	0.703878
Unigene38654_8B	minus strand ribosomal protein L18ae-like protein [Arabidopsis thaliana] >gi|15010588|gb|AAK73953.1| F6I1.24/F6I1.24 [Arabidopsis thaliana] >gi|20453323|gb|AAM19900.1| At1g17080/F6I1.24 [Arabidopsis thaliana] >gi|332191417|gb|AEE29538.1| ribosomal protein L18ae-like protein [Arabidopsis thaliana]	0.70378
Unigene58273_8B	cellulose synthase-like protein D4 [Populus tremuloides]	0.701968
Unigene42149_8B	Guanylate kinase/L-type calcium channel region; Galactose oxidase, central [Medicago truncatula]	0.701075
Unigene11224_8B	DNA-directed RNA polymerase [Arabidopsis lyrata subsp. lyrata] >gi|297313457|gb|EFH43880.1| DNA-directed RNA polymerase [Arabidopsis lyrata subsp. lyrata]	0.699651
Unigene48529_8B	DNA-3-methyladenine glycosylase I [Arabidopsis thaliana] >gi|79331243|ref|NP_001032091.1| DNA-3-methyladenine glycosylase I [Arabidopsis thaliana] >gi|27765038|gb|AAO23640.1| At5g57970 [Arabidopsis thaliana] >gi|332009596|gb|AED96979.1| DNA-3-methyladenine glycosylase I [Arabidopsis thaliana] >gi|332009597|gb|AED96980.1| DNA-3-methyladenine glycosylase I [Arabidopsis thaliana]	0.697924
Unigene56140_8B	minus strand Contains similarity to CGI-141 protein from Homo sapiens gb|AF151899. ESTs gb|AI992525, gb|AA042356 come from this gene [Arabidopsis thaliana]	0.697839
Unigene31020_8B	minus strand ketose-bisphosphate aldolase class-II-like protein [Arabidopsis thaliana] >gi|332191575|gb|AEE29696.1| ketose-bisphosphate aldolase class-II-like protein [Arabidopsis thaliana]	0.697052
Unigene17354_8B	Os11g0568800 [Oryza sativa Japonica Group] >gi|77551522|gb|ABA94319.1| Leucine Rich Repeat family protein, expressed [Oryza sativa Japonica Group] >gi|255680199|dbj|BAH95342.1| Os11g0568800 [Oryza sativa Japonica Group]	0.695839
Unigene17856_8B	OSJNBb0011N17.2 [Oryza sativa Japonica Group]	0.695636
Unigene38219_8B	minus strand Os01g0585300 [Oryza sativa Japonica Group] >gi|113532956|dbj|BAF05339.1| Os01g0585300 [Oryza sativa Japonica Group]	0.694311
Unigene29300_8B	Os09g0515300 [Oryza sativa Japonica Group] >gi|113631899|dbj|BAF25580.1| Os09g0515300 [Oryza sativa Japonica Group]	0.693694
Unigene31597_8B	leucine rich repeat-containing protein, putative; K14319 Ran GTPase-activating protein 1	0.693606
Unigene15568_8B	chaperonin-60 beta subunit [Solanum tuberosum]	0.69005
Unigene17490_8B	minus strand lipid transfer protein [Senecio odorus]	0.689297
Unigene24701_8B	Poly(A)-specific ribonuclease PARN-like protein [Arabidopsis thaliana] >gi|75162449|sp|Q8W4C3.1|PARNL_ARATH RecName: Full=Poly(A)-specific ribonuclease PARN-like; AltName: Full=Polyadenylate-specific ribonuclease-like protein >gi|30725444|gb|AAP37744.1| At3g25430 [Arabidopsis thaliana] >gi|332643489|gb|AEE77010.1| Poly(A)-specific ribonuclease PARN-like protein [Arabidopsis thaliana]	0.689263
Unigene23235_8B	minus strand uncharacterized protein [Arabidopsis thaliana] >gi|332656702|gb|AEE82102.1| uncharacterized protein [Arabidopsis thaliana]	0.688515
Unigene6715_8B	minus strand predicted protein [Populus trichocarpa] >gi|222855785|gb|EEE93332.1| predicted protein [Populus trichocarpa]	0.688
Unigene11329_8B	AT4g27960 [Arabidopsis thaliana]	0.68524
Unigene54359_8B	ribosomal protein S29 [Jatropha curcas]	0.684573
Unigene31338_8B	tRNA/rRNA methyltransferase (SpoU)-like protein [Arabidopsis thaliana] >gi|330251842|gb|AEC06936.1| tRNA/rRNA methyltransferase (SpoU)-like protein [Arabidopsis thaliana]	0.684258
Unigene16681_8B	minus strand RecName: Full=Probable plastidic glucose transporter 3 >gi|222424748|dbj|BAH20327.1| AT1G79820 [Arabidopsis thaliana]	0.684035
Unigene38699_8B	minus strand secreted glycoprotein 3 [Ipomoea trifida]	0.683111
Unigene52963_8B	Protein kinase PKN/PRK1, effector [Medicago truncatula]	0.683037
Unigene56456_8B	minus strand RecName: Full=Phosphoenolpyruvate carboxylase 2; Short=PEPC 2; Short=PEPCase 2; AltName: Full=CP28 >gi|22593|emb|CAA42549.1| phosphoenolpyruvate carboxylase [Sorghum bicolor]	0.682467
Unigene30600_8B	glucan endo-1,3-beta-glucosidase 9 [Arabidopsis thaliana] >gi|75170428|sp|Q9FGH4.1|E139_ARATH RecName: Full=Glucan endo-1,3-beta-glucosidase 9; AltName: Full=(1->3)-beta-glucan endohydrolase 9; Short=(1->3)-beta-glucanase 9; AltName: Full=Beta-1,3-endoglucanase 9; Short=Beta-1,3-glucanase 9; Flags: Precursor >gi|10177025|dbj|BAB10263.1| beta-1,3-glucanase-like [Arabidopsis thaliana] >gi|332009675…	0.682018
Unigene3274_8B	minus strand AlNc14C454G11751 [Albugo laibachii Nc14]	0.681261
Unigene3272_8B	minus strand tubulin folding cofactor [Populus trichocarpa] >gi|222861488|gb|EEE99030.1| tubulin folding cofactor [Populus trichocarpa]	0.681261
Unigene18879_8B	caffeic acid 3-O-methyltransferase [Populus trichocarpa]	0.680535
Unigene10608_8B	minus strand NADH ubiquinone oxidoreductase B22-like subunit [Zea mays]	0.677537
Unigene23068_8B	conserved hypothetical protein [Ricinus communis] >gi|223537010|gb|EEF38646.1| conserved hypothetical protein [Ricinus communis]	0.676373
Unigene21249_8B	Os10g0504600 [Oryza sativa Japonica Group] >gi|110289363|gb|AAP54507.2| Chorion family 2 protein, expressed [Oryza sativa Japonica Group] >gi|113639613|dbj|BAF26918.1| Os10g0504600 [Oryza sativa Japonica Group]	0.675368
Unigene18663_8B	minus strand metalloproteinase, extracellular matrix glycoprotein VMP10 [Volvox carteri f. nagariensis] >gi|300266448|gb|EFJ50635.1| metalloproteinase, extracellular matrix glycoprotein VMP10 [Volvox carteri f. nagariensis]	0.675161
Unigene54605_8B	Unknown protein [Arabidopsis thaliana]	0.674056
Unigene21796_8B	conserved hypothetical protein [Ricinus communis] >gi|223544187|gb|EEF45711.1| conserved hypothetical protein [Ricinus communis]	0.668611
Unigene51784_8B	minus strand SKP1 component-like 1 [Humulus lupulus]	0.666882
Unigene16286_8B	minus strand isoflavone 3'-hydroxylase [Medicago truncatula]	0.666447
Unigene43184_8B	minus strand DEAD-box ATP-dependent RNA helicase 36 [Arabidopsis thaliana] >gi|75336890|sp|Q9SA27.1|RH36_ARATH RecName: Full=DEAD-box ATP-dependent RNA helicase 36 >gi|4966350|gb|AAD34681.1|AC006341_9 Similar to gb|L13612 DEAD-box protein (dbp45A) from Drosophila melanogaster and is a member of PF|00270 DEAD/DEAH box helicase family [Arabidopsis thaliana] >gi|332191310|gb|AEE29431.1| DEAD-box ATP…	0.666265
Unigene17553_8B	SIEP1L protein [Beta vulgaris subsp. vulgaris]	0.664285
Unigene31073_8B	alcohol dehydrogenase [Ipomoea nil]	0.660645
Unigene54842_8B	minus strand Contains similarity to GMFP4 from Glycine max gb|U64915. ESTs gb|AV442477, gb|AV441037, gb|AV534954, gb|AV560678 and gb|AV518757 come from this gene [Arabidopsis thaliana]	0.658548
Unigene39892_8B	minus strand MADS domain transporter AGL11 [Glycine max]	0.657834
Unigene45849_8B	minus strand uncharacterized protein [Arabidopsis thaliana] >gi|332003190|gb|AED90573.1| uncharacterized protein [Arabidopsis thaliana]	0.656892
Unigene28509_8B	minus strand S-adenosyl-methionine-sterol-C- methyltransferase [Nicotiana tabacum]	0.653957
Unigene13220_8B	minus strand Os02g0627700 [Oryza sativa Japonica Group] >gi|113537016|dbj|BAF09399.1| Os02g0627700 [Oryza sativa Japonica Group]	0.65329
Unigene40568_8B	bifunctional inhibitor/lipid-transfer protein/seed storage 2S albumin-like protein [Arabidopsis thaliana] >gi|332195884|gb|AEE34005.1| bifunctional inhibitor/lipid-transfer protein/seed storage 2S albumin-like protein [Arabidopsis thaliana]	0.653147
Unigene16176_8B	minus strand predicted protein [Populus trichocarpa] >gi|222845086|gb|EEE82633.1| predicted protein [Populus trichocarpa]	0.653029
Unigene6858_8B	uncharacterized protein [Arabidopsis thaliana] >gi|14488063|gb|AAK63852.1|AF389279_1 AT5g66540/K1F13_21 [Arabidopsis thaliana] >gi|23506141|gb|AAN31082.1| At5g66540/K1F13_21 [Arabidopsis thaliana] >gi|332010844|gb|AED98227.1| uncharacterized protein [Arabidopsis thaliana]	0.652091
Unigene27577_8B	minus strand initiation factor 3g [Arabidopsis lyrata subsp. lyrata] >gi|297328568|gb|EFH58987.1| initiation factor 3g [Arabidopsis lyrata subsp. lyrata]	0.650874
Unigene5986_8B	glycoside hydrolase family 47 protein [Arabidopsis lyrata subsp. lyrata] >gi|297336573|gb|EFH66990.1| glycoside hydrolase family 47 protein [Arabidopsis lyrata subsp. lyrata]	0.649945
Unigene5985_8B	minus strand nucleotide excision repair protein XP-D homolog [Arabidopsis thaliana]	0.649945
Unigene21867_8B	minus strand SAUR family protein [Populus trichocarpa] >gi|222849121|gb|EEE86668.1| SAUR family protein [Populus trichocarpa]	0.649509
Unigene41532_8B	minus strand kinesin-related protein [Trifolium repens]	0.648536
Unigene158_8B	copper transporter [Populus trichocarpa] >gi|222855075|gb|EEE92622.1| copper transporter [Populus trichocarpa]	0.647532
Unigene38303_8B	endoplasmic reticulum [ER]-type calcium ATPase [Populus trichocarpa] >gi|222861455|gb|EEE98997.1| endoplasmic reticulum [ER]-type calcium ATPase [Populus trichocarpa]	0.647488
Unigene54481_8B	26S proteasome subunit 7-like protein [Lactuca sativa]	0.647145
Unigene25341_8B	Nucleic acid-binding, OB-fold-like protein [Arabidopsis thaliana] >gi|45773776|gb|AAS76692.1| At4g18590 [Arabidopsis thaliana] >gi|46359785|gb|AAS88756.1| At4g18590 [Arabidopsis thaliana] >gi|332658664|gb|AEE84064.1| Nucleic acid-binding, OB-fold-like protein [Arabidopsis thaliana]	0.646429
Unigene25616_8B	minus strand esterase/lipase/thioesterase family protein [Arabidopsis thaliana] >gi|332645189|gb|AEE78710.1| esterase/lipase/thioesterase family protein [Arabidopsis thaliana]	0.645121
Unigene26919_8B	Os02g0511900 [Oryza sativa Japonica Group] >gi|255670933|dbj|BAF08853.2| Os02g0511900 [Oryza sativa Japonica Group]	0.644707
Unigene26008_8B	minus strand Os12g0192500 [Oryza sativa Japonica Group] >gi|255670122|dbj|BAF29362.2| Os12g0192500 [Oryza sativa Japonica Group]	0.644431
Unigene24875_8B	50S ribosomal protein L7/L12, putative [Ricinus communis] >gi|223539188|gb|EEF40781.1| 50S ribosomal protein L7/L12, putative [Ricinus communis]	0.64409
Unigene4697_8B	pentatricopeptide repeat-containing protein [Arabidopsis lyrata subsp. lyrata] >gi|297320730|gb|EFH51152.1| pentatricopeptide repeat-containing protein [Arabidopsis lyrata subsp. lyrata]	0.643785
Unigene27096_8B	minus strand RNA polymerase II, Rpb4, core protein [Arabidopsis thaliana] >gi|334188590|ref|NP_001190602.1| RNA polymerase II, Rpb4, core protein [Arabidopsis thaliana] >gi|32815911|gb|AAP88340.1| At5g62950 [Arabidopsis thaliana] >gi|332010294|gb|AED97677.1| RNA polymerase II, Rpb4, core protein [Arabidopsis thaliana] >gi|332010296|gb|AED97679.1| RNA polymerase II, Rpb4, core protein [Arabidopsis…	0.641678
Unigene21365_8B	minus strand invertase/pectin methylesterase inhibitor family protein [Arabidopsis lyrata subsp. lyrata] >gi|297310623|gb|EFH41047.1| invertase/pectin methylesterase inhibitor family protein [Arabidopsis lyrata subsp. lyrata]	0.640256
Unigene18728_8B	minus strand Probable bifunctional methylthioribulose-1-phosphate dehydratase/enolase-phosphatase E1 OS=Ricinus communis GN=RCOM_0591060 PE=3 SV=1	0.639333
Unigene19053_8B	protein phosphatase 2C [Prunus avium]	0.639063
Unigene9331_8B	minus strand conserved hypothetical protein [Ricinus communis] >gi|223549112|gb|EEF50601.1| conserved hypothetical protein [Ricinus communis]	0.638239
Unigene25583_8B	minus strand unnamed protein product [Vitis vinifera]	0.638108
Unigene34376_8B	RecName: Full=RNA pseudourine synthase 7; AltName: Full=RNA pseudouridylate synthase 7; AltName: Full=RNA-uridine isomerase 7	0.636873
Unigene52145_8B	minus strand DNA binding protein [Arabidopsis lyrata subsp. lyrata] >gi|297316488|gb|EFH46911.1| DNA binding protein [Arabidopsis lyrata subsp. lyrata]	0.635526
Unigene21093_8B	minus strand Hypothetical protein F21E10.13 [Arabidopsis thaliana]	0.635325
Unigene26269_8B	RPM1-interacting protein 4 (RIN4) [Arabidopsis thaliana] >gi|21536567|gb|AAM60899.1| NOI protein [Arabidopsis thaliana] >gi|91806962|gb|ABE66208.1| nitrate-responsive NOI protein [Arabidopsis thaliana] >gi|109134219|gb|ABG25107.1| At5g40645 [Arabidopsis thaliana] >gi|332007194|gb|AED94577.1| RPM1-interacting protein 4 (RIN4) [Arabidopsis thaliana]	0.634721
Unigene18298_8B	minus strand hypothetical protein VITISV_021604 [Vitis vinifera]	0.634591
Unigene16546_8B	minus strand predicted protein [Populus trichocarpa] >gi|222870747|gb|EEF07878.1| predicted protein [Populus trichocarpa]	0.63433
Unigene31460_8B	minus strand hipI-SODC1b [Populus tremula]	0.633843
Unigene41350_8B	minus strand Mitochondrial import inner membrane translocase subunit Tim17/Tim22/Tim23 family protein [Arabidopsis thaliana] >gi|332010302|gb|AED97685.1| Mitochondrial import inner membrane translocase subunit Tim17/Tim22/Tim23 family protein [Arabidopsis thaliana]	0.633374
Unigene38832_8B	minus strand predicted protein [Arabidopsis lyrata subsp. lyrata] >gi|297329456|gb|EFH59875.1| predicted protein [Arabidopsis lyrata subsp. lyrata]	0.631018
Unigene8612_8B	minus strand UDP-D-glucuronate 4-epimerase 1 [Arabidopsis thaliana] >gi|297798928|ref|XP_002867348.1| UDP-D-glucuronate 4-epimerase 1 [Arabidopsis lyrata subsp. lyrata] >gi|75311748|sp|Q9M0B6.1|GAE1_ARATH RecName: Full=UDP-glucuronate 4-epimerase 1; AltName: Full=UDP-glucuronic acid epimerase 1; Short=AtUGlcAE3 >gi|7269945|emb|CAB79762.1| nucleotide sugar epimerase-like protein [Arabidopsis thali…	0.627208
Unigene55759_8B	minus strand suppressor of K+ transport growth defect-like protein [Gossypium hirsutum]	0.626817
Unigene26719_8B	homeobox-leucine zipper protein [Glycine max]	0.625131
Unigene22947_8B	cytochrome P450 [Populus trichocarpa] >gi|222838666|gb|EEE77031.1| cytochrome P450 [Populus trichocarpa]	0.624737
Unigene16080_8B	actin-related protein C2B [Arabidopsis thaliana] >gi|330253734|gb|AEC08828.1| actin-related protein C2B [Arabidopsis thaliana]	0.624215
Unigene56195_8B	minus strand exostosin family protein [Arabidopsis lyrata subsp. lyrata] >gi|297312315|gb|EFH42739.1| exostosin family protein [Arabidopsis lyrata subsp. lyrata]	0.624158
Unigene55597_8B	minus strand ARP2/RPL3B [Arabidopsis lyrata subsp. lyrata] >gi|297332369|gb|EFH62787.1| ARP2/RPL3B [Arabidopsis lyrata subsp. lyrata]	0.623343
Unigene23330_8B	aconitate hydratase 1 [Arabidopsis thaliana] >gi|332661177|gb|AEE86577.1| aconitate hydratase 1 [Arabidopsis thaliana]	0.622911
Unigene747_8B	minus strand pentatricopeptide repeat-containing protein [Arabidopsis thaliana] >gi|193806277|sp|P0C7R4.1|PP110_ARATH RecName: Full=Pentatricopeptide repeat-containing protein At1g69290 >gi|332196785|gb|AEE34906.1| pentatricopeptide repeat-containing protein [Arabidopsis thaliana]	0.62274
Unigene25731_8B	minus strand RecName: Full=S-adenosylmethionine synthase 2; Short=AdoMet synthase 2; AltName: Full=Methionine adenosyltransferase 2; Short=MAT 2 >gi|1655578|emb|CAA95857.1| S-adenosyl-L-methionine synthetase 2 [Catharanthus roseus]	0.621182
Unigene14354_8B	minus strand MAR-binding filament-like protein 1 [Arabidopsis thaliana] >gi|83304464|sp|Q9LW85.2|MFP1_ARATH RecName: Full=MAR-binding filament-like protein 1 >gi|332642240|gb|AEE75761.1| MAR-binding filament-like protein 1 [Arabidopsis thaliana]	0.621118
Unigene45603_8B	minus strand RecName: Full=Probable lactoylglutathione lyase, chloroplast; AltName: Full=Glyoxalase I; Flags: Precursor >gi|16930396|gb|AAL31884.1|AF419551_1 At1g67280/F1N21_10 [Arabidopsis thaliana] >gi|19310505|gb|AAL84986.1| At1g67280/F1N21_10 [Arabidopsis thaliana]	0.620713
Unigene10490_8B	Os10g0539900 [Oryza sativa Japonica Group] >gi|113639791|dbj|BAF27096.1| Os10g0539900 [Oryza sativa Japonica Group] >gi|295639541|gb|ADG21982.1| tonoplast monosaccharide transporter 1 [Oryza sativa Japonica Group]	0.61994
Unigene22806_8B	minus strand Chain A, Solution Structure Of The Fha Domain Of Arabidopsis Thaliana Hypothetical Protein	0.619209
Unigene11486_8B	sterol C-22 desaturase -like [Oryza sativa Japonica Group] >gi|8096628|dbj|BAA96200.1| sterol C-22 desaturase -like [Oryza sativa Japonica Group]	0.618975
Unigene10361_8B	minus strand uncharacterized protein [Arabidopsis thaliana] >gi|28416749|gb|AAO42905.1| At5g53650 [Arabidopsis thaliana] >gi|332009008|gb|AED96391.1| uncharacterized protein [Arabidopsis thaliana]	0.617068
Unigene20434_8B	DJ-1 family protein [Arabidopsis lyrata subsp. lyrata] >gi|297312974|gb|EFH43397.1| DJ-1 family protein [Arabidopsis lyrata subsp. lyrata]	0.616888
Unigene25547_8B	protein kinase domain-containing protein [Arabidopsis thaliana] >gi|16323087|gb|AAL15278.1| AT3g01490/F4P13_4 [Arabidopsis thaliana] >gi|110742522|dbj|BAE99178.1| protein kinase like protein [Arabidopsis thaliana] >gi|332640153|gb|AEE73674.1| protein kinase domain-containing protein [Arabidopsis thaliana]	0.616736
Unigene8607_8B	minus strand RecName: Full=Retinoblastoma-related protein 1; Short=PsRB1 >gi|6681366|dbj|BAA88690.1| retinoblastoma-related protein [Pisum sativum]	0.616343
Unigene39893_8B	minus strand NOL1/NOP2/sun-like protein [Arabidopsis thaliana] >gi|30102680|gb|AAP21258.1| At1g06560 [Arabidopsis thaliana] >gi|332189884|gb|AEE28005.1| NOL1/NOP2/sun-like protein [Arabidopsis thaliana]	0.616284
Unigene8815_8B	Os06g0232300; K13947 auxin efflux carrier family	0.614214
Unigene22042_8B	Integrase, catalytic region [Medicago truncatula]	0.613644
Unigene25368_8B	minus strand forkhead-associated domainand FHA domain-containing protein [Arabidopsis thaliana] >gi|30102672|gb|AAP21254.1| At5g07400 [Arabidopsis thaliana] >gi|332003770|gb|AED91153.1| forkhead-associated domainand FHA domain-containing protein [Arabidopsis thaliana]	0.612954
Unigene15634_8B	armadillo/beta-catenin repeat family protein [Arabidopsis lyrata subsp. lyrata] >gi|297321163|gb|EFH51584.1| armadillo/beta-catenin repeat family protein [Arabidopsis lyrata subsp. lyrata]	0.612811
Unigene33899_8B	minus strand calmodulin-binding transcription activator 5 [Arabidopsis lyrata subsp. lyrata] >gi|297316014|gb|EFH46437.1| calmodulin-binding transcription activator 5 [Arabidopsis lyrata subsp. lyrata]	0.611137
Unigene9352_8B	TPA: TPA_inf: aquaporin TIP2;2 [Gossypium hirsutum]	0.610782
Unigene32253_8B	chromatin remodeling complex subunit [Populus trichocarpa] >gi|222870983|gb|EEF08114.1| chromatin remodeling complex subunit [Populus trichocarpa]	0.610114
Unigene51035_8B	cc-nbs-lrr resistance protein [Populus trichocarpa] >gi|222834264|gb|EEE72741.1| cc-nbs-lrr resistance protein [Populus trichocarpa]	0.610034
Unigene14655_8B	pentatricopeptide repeat-containing protein [Arabidopsis thaliana] >gi|218546786|sp|Q9XIL5.3|PP154_ARATH RecName: Full=Pentatricopeptide repeat-containing protein At2g15820 >gi|330251345|gb|AEC06439.1| pentatricopeptide repeat-containing protein [Arabidopsis thaliana]	0.609937
Unigene30299_8B	minus strand manganese superoxide dismutase [Camellia sinensis]	0.609333
Unigene32023_8B	hydrolase, hydrolyzing O-glycosyl compounds [Arabidopsis lyrata subsp. lyrata] >gi|297323816|gb|EFH54237.1| hydrolase, hydrolyzing O-glycosyl compounds [Arabidopsis lyrata subsp. lyrata]	0.609013
Unigene21028_8B	PREDICTED: hypothetical protein [Vitis vinifera]	0.608996
Unigene10865_8B	minus strand nodulin-like protein [Arabidopsis thaliana]	0.608974
Unigene20257_8B	minus strand Mitochondrial substrate carrier family protein [Arabidopsis thaliana] >gi|5080790|gb|AAD39300.1|AC007576_23 Similar to mitochondrial carrier proteins [Arabidopsis thaliana] >gi|109946577|gb|ABG48467.1| At1g14140 [Arabidopsis thaliana] >gi|332190989|gb|AEE29110.1| Mitochondrial substrate carrier family protein [Arabidopsis thaliana]	0.608473
Unigene16966_8B	AAA-type ATPase family protein [Arabidopsis thaliana] >gi|332642101|gb|AEE75622.1| AAA-type ATPase family protein [Arabidopsis thaliana]	0.60624
Unigene25561_8B	minus strand Os09g0246200 [Oryza sativa Japonica Group] >gi|30698494|dbj|BAC76604.1| RpoT1 [Oryza sativa Japonica Group] >gi|37360973|dbj|BAC98395.1| T7 bacteriophage-type single subunit RNA polymerase [Oryza sativa Japonica Group] >gi|113630892|dbj|BAF24573.1| Os09g0246200 [Oryza sativa Japonica Group]	0.605923
Unigene17286_8B	Os11g0634500 [Oryza sativa Japonica Group] >gi|255680294|dbj|BAF28688.2| Os11g0634500 [Oryza sativa Japonica Group]	0.604208
Unigene27890_8B	Os02g0799300 [Oryza sativa Japonica Group] >gi|113537939|dbj|BAF10322.1| Os02g0799300 [Oryza sativa Japonica Group]	0.602324
Unigene2136_8B	minus strand rhomboid protein [Cucumis melo subsp. melo]	0.600457
Unigene37891_8B	minus strand leucyl-tRNA synthetase [Arabidopsis thaliana] >gi|19310531|gb|AAL84999.1| AT4g04350/T19B17_7 [Arabidopsis thaliana] >gi|25090241|gb|AAN72260.1| At4g04350/T19B17_7 [Arabidopsis thaliana] >gi|332656983|gb|AEE82383.1| leucyl-tRNA synthetase [Arabidopsis thaliana]	0.600365
Unigene2791_8B	minus strand retrotransposon 4 protein [Hypericum perforatum]	0.599753
Unigene31024_8B	predicted protein [Populus trichocarpa] >gi|222859444|gb|EEE96991.1| predicted protein [Populus trichocarpa]	0.599278
Unigene50897_8B	minus strand multicopper oxidase [Populus trichocarpa] >gi|222862450|gb|EEE99956.1| multicopper oxidase [Populus trichocarpa]	0.598883
Unigene9361_8B	minus strand X-ray repair cross complementing protein 3, xrcc3, putative [Ricinus communis] >gi|223528715|gb|EEF30727.1| X-ray repair cross complementing protein 3, xrcc3, putative [Ricinus communis]	0.5986
Unigene37991_8B	minus strand white-brown-complex ABC transporter family [Populus trichocarpa] >gi|222843073|gb|EEE80620.1| white-brown-complex ABC transporter family [Populus trichocarpa]	0.598306
Unigene48943_8B	constitutive photomorphogenesis protein 10 [Arabidopsis thaliana] >gi|222423658|dbj|BAH19796.1| AT3G13550 [Arabidopsis thaliana] >gi|332641850|gb|AEE75371.1| constitutive photomorphogenesis protein 10 [Arabidopsis thaliana]	0.597867
Unigene51984_8B	minus strand ATDTX1 [Arabidopsis lyrata subsp. lyrata] >gi|297331569|gb|EFH61988.1| ATDTX1 [Arabidopsis lyrata subsp. lyrata]	0.597786
Unigene10512_8B	minus strand pentatricopeptide repeat-containing protein [Arabidopsis lyrata subsp. lyrata] >gi|297338007|gb|EFH68424.1| pentatricopeptide repeat-containing protein [Arabidopsis lyrata subsp. lyrata]	0.597575
Unigene4313_8B	minus strand receptor protein kinase [Arabidopsis thaliana] >gi|224589711|gb|ACN59387.1| leucine-rich repeat receptor-like protein kinase [Arabidopsis thaliana]	0.597238
Unigene28221_8B	Os05g0449600 [Oryza sativa Japonica Group] >gi|113579252|dbj|BAF17615.1| Os05g0449600 [Oryza sativa Japonica Group]	0.596405
Unigene51793_8B	Sec14p-like phosphatidylinositol transfer family protein [Arabidopsis thaliana] >gi|332661632|gb|AEE87032.1| Sec14p-like phosphatidylinositol transfer family protein [Arabidopsis thaliana]	0.594755
Unigene9839_8B	minus strand phospholipid/glycerol acyltransferase [Helianthus annuus]	0.594215
Unigene23880_8B	resistance protein PLTR [Arachis hypogaea]	0.594008
Unigene1002_8B	minus strand acyl-activating enzyme 7 [Arabidopsis thaliana] >gi|20799723|gb|AAM28624.1|AF503766_1 adenosine monophosphate binding protein 7 AMPBP7 [Arabidopsis thaliana] >gi|18086379|gb|AAL57649.1| AT3g16910/K14A17_3 [Arabidopsis thaliana] >gi|19699128|gb|AAL90930.1| AT3g16910/K14A17_3 [Arabidopsis thaliana] >gi|332642362|gb|AEE75883.1| acyl-activating enzyme 7 [Arabidopsis thaliana]	0.593836
Unigene3120_8B	oxalic acid oxidase [Brassica napus]	0.593827
Unigene48941_8B	minus strand AP2 transcription factor SlAP2d [Solanum lycopersicum]	0.593756
Unigene53782_8B	minus strand transcription factor bHLH149 [Arabidopsis thaliana] >gi|75278846|sp|O80482.1|BH149_ARATH RecName: Full=Transcription factor bHLH149; AltName: Full=ATBS1 interacting factor 4; AltName: Full=Basic helix-loop-helix protein 149; Short=AtbHLH149; Short=bHLH 149; AltName: Full=Transcription factor EN 144; AltName: Full=bHLH transcription factor bHLH149 >gi|3249098|gb|AAC24081.1| ESTs gb|T0…	0.593744
Unigene40638_8B	minus strand histone deacetylase [Populus trichocarpa] >gi|222847812|gb|EEE85359.1| histone deacetylase [Populus trichocarpa]	0.593162
Unigene33260_8B	Aminotransferase-like, plant mobile domain family protein [Arabidopsis thaliana] >gi|330250784|gb|AEC05878.1| Aminotransferase-like, plant mobile domain family protein [Arabidopsis thaliana]	0.592988
Unigene21572_8B	delta-8 sphingolipid desaturase [Primula auricula]	0.592558
Unigene30259_8B	expansin-like protein [Quercus robur]	0.59198
Unigene40142_8B	minus strand uncharacterized protein [Arabidopsis thaliana] >gi|15529176|gb|AAK97682.1| AT3g50680/T3A5_60 [Arabidopsis thaliana] >gi|16974355|gb|AAL31103.1| AT3g50680/T3A5_60 [Arabidopsis thaliana] >gi|332645175|gb|AEE78696.1| uncharacterized protein [Arabidopsis thaliana]	0.591297
Unigene1875_8B	lipase class 3-like protein [Arabidopsis thaliana] >gi|332189773|gb|AEE27894.1| lipase class 3-like protein [Arabidopsis thaliana]	0.588163
Unigene20310_8B	glyoxal oxidase [Vitis vinifera]	0.588077
Unigene23897_8B	Ser/Thr-rich protein T10 in DGCR region [Zea mays]	0.586771
Unigene27866_8B	minus strand metalloendopeptidase [Arabidopsis lyrata subsp. lyrata] >gi|297311367|gb|EFH41791.1| metalloendopeptidase [Arabidopsis lyrata subsp. lyrata]	0.586689
Unigene15014_8B	minus strand transcriptional coactivator-like protein [Arabidopsis thaliana] >gi|21539890|gb|AAM52881.1| GRF1-interacting factor 1 [Arabidopsis thaliana] >gi|332006437|gb|AED93820.1| transcriptional coactivator-like protein [Arabidopsis thaliana]	0.586638
Unigene41451_8B	synechocystis YCF37-like protein [Arabidopsis thaliana] >gi|3152615|gb|AAC17094.1| expressed protein [Arabidopsis thaliana] >gi|16648702|gb|AAL25543.1| At2g23670/F26B6.32 [Arabidopsis thaliana] >gi|20197003|gb|AAM14867.1| expressed protein [Arabidopsis thaliana] >gi|20334912|gb|AAM16212.1| At2g23670/F26B6.32 [Arabidopsis thaliana] >gi|206748360|gb|ACI22363.1| YCF37-like protein [Arabidopsis thali…	0.585571
Unigene30149_8B	pentatricopeptide repeat-containing protein [Arabidopsis lyrata subsp. lyrata] >gi|297332344|gb|EFH62762.1| pentatricopeptide repeat-containing protein [Arabidopsis lyrata subsp. lyrata]	0.584856
Unigene4366_8B	minus strand uncharacterized protein [Arabidopsis thaliana] >gi|332195175|gb|AEE33296.1| uncharacterized protein [Arabidopsis thaliana]	0.584798
Unigene2007_8B	histone acetyltransferase [Populus trichocarpa] >gi|222869221|gb|EEF06352.1| histone acetyltransferase [Populus trichocarpa]	0.584141
Unigene13710_8B	minus strand pentatricopeptide repeat-containing protein [Arabidopsis lyrata subsp. lyrata] >gi|297317180|gb|EFH47602.1| pentatricopeptide repeat-containing protein [Arabidopsis lyrata subsp. lyrata]	0.583359
Unigene1698_8B	anthranilate synthase 02 [Vitis vinifera]	0.582299
Unigene27809_8B	RecName: Full=Probable purine permease 9; Short=AtPUP9	0.582293
Unigene10547_8B	minus strand cytochrome P450 [Populus trichocarpa] >gi|222848556|gb|EEE86103.1| cytochrome P450 [Populus trichocarpa]	0.582065
Unigene12796_8B	DNA methyltransferase [Populus trichocarpa] >gi|222847304|gb|EEE84851.1| DNA methyltransferase [Populus trichocarpa]	0.581853
Unigene12232_8B	DNA helicase [Arabidopsis lyrata subsp. lyrata] >gi|297338452|gb|EFH68869.1| DNA helicase [Arabidopsis lyrata subsp. lyrata]	0.581133
Unigene3516_8B	minus strand SAUR family protein [Populus trichocarpa] >gi|222842998|gb|EEE80545.1| SAUR family protein [Populus trichocarpa]	0.580976
Unigene31249_8B	ORF61c [Pinus koraiensis] >gi|145048842|gb|ABP35458.1| ORF61c [Pinus koraiensis]	0.57989
Unigene31327_8B	protein CLUB [Arabidopsis thaliana] >gi|332009113|gb|AED96496.1| protein CLUB [Arabidopsis thaliana]	0.579735
Unigene16590_8B	predicted protein [Populus trichocarpa] >gi|222850804|gb|EEE88351.1| predicted protein [Populus trichocarpa]	0.577989
Unigene53932_8B	high affinity inorganic phosphate transporter [Populus trichocarpa] >gi|222864745|gb|EEF01876.1| high affinity inorganic phosphate transporter [Populus trichocarpa]	0.576901
Unigene31812_8B	minus strand conserved hypothetical protein [Ricinus communis] >gi|223544231|gb|EEF45753.1| conserved hypothetical protein [Ricinus communis]	0.574035
Unigene9913_8B	minus strand Protein kinase; U box [Medicago truncatula]	0.573659
Unigene32530_8B	prenyltransferase [Arabidopsis lyrata subsp. lyrata] >gi|297330714|gb|EFH61133.1| prenyltransferase [Arabidopsis lyrata subsp. lyrata]	0.573614
Unigene39772_8B	minus strand low affinity inorganic phosphate transporter [Populus trichocarpa] >gi|222851585|gb|EEE89132.1| low affinity inorganic phosphate transporter [Populus trichocarpa]	0.573205
Unigene51683_8B	minus strand PREDICTED: similar to AT3g55400/T22E16_60 [Vitis vinifera]	0.572066
Unigene55857_8B	Os08g0501500 [Oryza sativa Japonica Group] >gi|255678555|dbj|BAF24078.2| Os08g0501500 [Oryza sativa Japonica Group]	0.571661
Unigene56283_8B	exosome complex component RRP40 [Arabidopsis thaliana] >gi|15010706|gb|AAK74012.1| At2g25350/F13B15.1 [Arabidopsis thaliana] >gi|20197753|gb|AAM15233.1| Expressed protein [Arabidopsis thaliana] >gi|20198061|gb|AAM15377.1| Expressed protein [Arabidopsis thaliana] >gi|23308267|gb|AAN18103.1| At2g25350/F13B15.1 [Arabidopsis thaliana] >gi|330252599|gb|AEC07693.1| exosome complex component RRP40 [Arab…	0.57126
Unigene57631_8B	minus strand auxin response factor 2 [Cucumis sativus]	0.570482
Unigene1718_8B	tetratricopeptide repeat domain-containing protein [Arabidopsis thaliana] >gi|332645523|gb|AEE79044.1| tetratricopeptide repeat domain-containing protein [Arabidopsis thaliana]	0.570445
Unigene23336_8B	uncharacterized protein [Arabidopsis thaliana] >gi|222424331|dbj|BAH20122.1| AT3G28760 [Arabidopsis thaliana] >gi|332643967|gb|AEE77488.1| uncharacterized protein [Arabidopsis thaliana]	0.568675
Unigene18355_8B	minus strand predicted protein [Hordeum vulgare subsp. vulgare]	0.567655
Unigene57398_8B	NADP specific isocitrate dehydrogenase like protein [Arabidopsis thaliana]	0.566153
Unigene16717_8B	minus strand homocysteine S-methyltransferase 3 [Arabidopsis lyrata subsp. lyrata] >gi|297331362|gb|EFH61781.1| homocysteine S-methyltransferase 3 [Arabidopsis lyrata subsp. lyrata]	0.56595
Unigene20214_8B	metal-dependent phosphohydrolase HD domain-containing protein [Arabidopsis lyrata subsp. lyrata] >gi|297314498|gb|EFH44921.1| metal-dependent phosphohydrolase HD domain-containing protein [Arabidopsis lyrata subsp. lyrata]	0.565691
Unigene20966_8B	cytosolic factor-like protein [Oryza sativa Japonica Group]	0.564978
Unigene55079_8B	fasciclin-like AGP 14.9 protein [Populus trichocarpa] >gi|222849928|gb|EEE87475.1| fasciclin-like AGP 14.9 protein [Populus trichocarpa]	0.564331
Unigene7873_8B	uncharacterized protein [Arabidopsis thaliana] >gi|109134221|gb|ABG25108.1| At5g63905 [Arabidopsis thaliana] >gi|332010431|gb|AED97814.1| uncharacterized protein [Arabidopsis thaliana]	0.56399
Unigene38369_8B	transketolase 1 [Capsicum annuum]	0.563531
Unigene14562_8B	minus strand predicted protein [Populus trichocarpa] >gi|222873101|gb|EEF10232.1| predicted protein [Populus trichocarpa]	0.562456
Unigene53231_8B	Os08g0495500 [Oryza sativa Japonica Group] >gi|42408860|dbj|BAD10119.1| POZ domain protein family-like [Oryza sativa Japonica Group] >gi|113624101|dbj|BAF24046.1| Os08g0495500 [Oryza sativa Japonica Group]	0.562399
Unigene41265_8B	uncharacterized protein [Arabidopsis thaliana] >gi|332658343|gb|AEE83743.1| uncharacterized protein [Arabidopsis thaliana]	0.56207
Unigene22130_8B	minus strand copper ion transmembrane transporter [Arabidopsis thaliana] >gi|330254371|gb|AEC09465.1| copper ion transmembrane transporter [Arabidopsis thaliana]	0.56191
Unigene14966_8B	pentatricopeptide repeat-containing protein [Arabidopsis thaliana] >gi|122213654|sp|Q3E6Q1.1|PPR32_ARATH RecName: Full=Pentatricopeptide repeat-containing protein At1g11290 >gi|332190592|gb|AEE28713.1| pentatricopeptide repeat-containing protein [Arabidopsis thaliana]	0.561514
Unigene49658_8B	vesicle-associated membrane family protein [Arabidopsis lyrata subsp. lyrata] >gi|297309188|gb|EFH39612.1| vesicle-associated membrane family protein [Arabidopsis lyrata subsp. lyrata]	0.561252
Unigene9826_8B	minus strand luminal binding protein [Gossypium hirsutum]	0.560689
Unigene19940_8B	minus strand Guanylate-binding protein [Arabidopsis thaliana] >gi|332007951|gb|AED95334.1| Guanylate-binding protein [Arabidopsis thaliana]	0.559943
Unigene6794_8B	minus strand neutral amino acid transport protein [Populus trichocarpa] >gi|222841816|gb|EEE79363.1| neutral amino acid transport protein [Populus trichocarpa]	0.559693
Unigene20849_8B	erine/threonine-protein kinase [Arabidopsis thaliana] >gi|332644858|gb|AEE78379.1| serine/threonine-protein kinase [Arabidopsis thaliana]	0.559163
Unigene790_8B	minus strand pentatricopeptide repeat-containing protein [Arabidopsis thaliana] >gi|75180372|sp|Q9LS25.1|PP420_ARATH RecName: Full=Pentatricopeptide repeat-containing protein At5g46580, chloroplastic; Flags: Precursor >gi|332008017|gb|AED95400.1| pentatricopeptide repeat-containing protein [Arabidopsis thaliana]	0.55898
Unigene49484_8B	minus strand chloride channel [Glycine max]	0.558966
Unigene53039_8B	Os07g0527800 [Oryza sativa Japonica Group] >gi|255677834|dbj|BAF21749.2| Os07g0527800 [Oryza sativa Japonica Group]	0.558652
Unigene247_8B	minus strand subtilase 1.3 [Arabidopsis thaliana] >gi|10177874|dbj|BAB11244.1| serine protease-like protein [Arabidopsis thaliana] >gi|332008739|gb|AED96122.1| subtilase 1.3 [Arabidopsis thaliana]	0.55841
Unigene51787_8B	minus strand protein kinase [Glycine max]	0.558206
Unigene28780_8B	Os01g0502400 [Oryza sativa Japonica Group] >gi|56201538|dbj|BAD73185.1| oxidoreductase, 2OG-Fe(II) oxygenase-like protein [Oryza sativa Japonica Group] >gi|56201807|dbj|BAD73257.1| oxidoreductase, 2OG-Fe(II) oxygenase-like protein [Oryza sativa Japonica Group] >gi|113532666|dbj|BAF05049.1| Os01g0502400 [Oryza sativa Japonica Group]	0.557285
Unigene42461_8B	minus strand BCL-2-associated athanogene 6 [Arabidopsis thaliana] >gi|330255570|gb|AEC10664.1| BCL-2-associated athanogene 6 [Arabidopsis thaliana]	0.557024
Unigene43759_8B	minus strand GroES-like zinc-binding alcohol dehydrogenase family protein [Arabidopsis thaliana] >gi|8777492|dbj|BAA97072.1| oxidoreductase-like protein [Arabidopsis thaliana] >gi|15810047|gb|AAL06950.1| AT3g15090/K15M2_24 [Arabidopsis thaliana] >gi|22135769|gb|AAM91041.1| AT3g15090/K15M2_24 [Arabidopsis thaliana] >gi|332642094|gb|AEE75615.1| GroES-like zinc-binding alcohol dehydrogenase family p…	0.555979
Unigene10498_8B	PREDICTED: similar to mitochondrial substrate carrier family protein isoform 2 [Vitis vinifera]	0.555115
Unigene26728_8B	minus strand uncharacterized protein [Arabidopsis thaliana] >gi|332640505|gb|AEE74026.1| uncharacterized protein [Arabidopsis thaliana]	0.552169
Unigene38108_8B	minus strand ABI3-interacting protein 3 [Callitropsis nootkatensis]	0.551556
Unigene41540_8B	nucleotide-sugar transporter-like protein [Arabidopsis thaliana] >gi|89000949|gb|ABD59064.1| At1g21070 [Arabidopsis thaliana] >gi|332191938|gb|AEE30059.1| nucleotide-sugar transporter-like protein [Arabidopsis thaliana]	0.549976
Unigene33318_8B	minus strand ALF domain class transcription factor [Malus x domestica]	0.54885
Unigene56632_8B	auxin response factor 1 [Cucumis sativus]	0.54812
Unigene20173_8B	minus strand RecName: Full=Plastocyanin >gi|229615|prf||765954A plastocyanin	0.547691
Unigene31679_8B	minus strand Putative microtubule-associated protein, identical [Solanum demissum]	0.547652
Unigene3644_8B	GDSL esterase/lipase EXL1 [Arabidopsis thaliana] >gi|75165256|sp|Q94CH8.1|EXL1_ARATH RecName: Full=GDSL esterase/lipase EXL1; AltName: Full=Family II extracellular lipase 1; Short=Family II lipase EXL1; Flags: Precursor >gi|15054382|gb|AAK30016.1| family II lipase EXL1 [Arabidopsis thaliana] >gi|332197647|gb|AEE35768.1| GDSL esterase/lipase EXL1 [Arabidopsis thaliana]	0.546571
Unigene3643_8B	minus strand H0306F03.8 [Oryza sativa Indica Group]	0.546571
Unigene31857_8B	Os12g0176500 [Oryza sativa Japonica Group] >gi|10798806|dbj|BAB16441.1| replication factor C 37 kDa subunit [Oryza sativa Japonica Group] >gi|255670097|dbj|BAF29315.2| Os12g0176500 [Oryza sativa Japonica Group]	0.546544
Unigene11748_8B	minus strand Os10g0118800 [Oryza sativa Japonica Group] >gi|31429905|gb|AAP51894.1| Cytochrome b561 family protein, expressed [Oryza sativa Japonica Group] >gi|113638669|dbj|BAF25974.1| Os10g0118800 [Oryza sativa Japonica Group]	0.546389
Unigene28473_8B	minus strand predicted protein [Populus trichocarpa] >gi|222865763|gb|EEF02894.1| predicted protein [Populus trichocarpa]	0.545501
Unigene30442_8B	minus strand zinc finger (B-box type) family protein [Arabidopsis lyrata subsp. lyrata] >gi|297320450|gb|EFH50872.1| zinc finger (B-box type) family protein [Arabidopsis lyrata subsp. lyrata]	0.54491
Unigene38542_8B	minus strand AT3g11530/F24K9_21 [Arabidopsis thaliana] >gi|20466135|gb|AAM19989.1| AT3g11530/F24K9_21 [Arabidopsis thaliana]	0.544905
Unigene7297_8B	LysM type receptor kinase [Lotus japonicus]	0.544295
Unigene22140_8B	onserved hypothetical protein [Ricinus communis] >gi|223549697|gb|EEF51185.1| conserved hypothetical protein [Ricinus communis]	0.542128
Unigene38503_8B	minus strand diphthamide synthesis DPH2 family protein [Arabidopsis lyrata subsp. lyrata] >gi|297310601|gb|EFH41025.1| diphthamide synthesis DPH2 family protein [Arabidopsis lyrata subsp. lyrata]	0.541754
Unigene13456_8B	xyloglucan 6-xylosyltransferase [Arabidopsis thaliana] >gi|79316129|ref|NP_001030917.1| xyloglucan 6-xylosyltransferase [Arabidopsis thaliana] >gi|46577293|sp|Q9LZJ3.1|XT1_ARATH RecName: Full=Xyloglucan 6-xylosyltransferase; Short=AtXT1 >gi|15983426|gb|AAL11581.1|AF424587_1 AT3g62720/F26K9_150 [Arabidopsis thaliana] >gi|7362752|emb|CAB83122.1| alpha galactosyltransferase-like protein [Arabidopsis…	0.540931
Unigene57991_8B	minus strand Os08g0116500 [Oryza sativa Japonica Group] >gi|113622823|dbj|BAF22768.1| Os08g0116500 [Oryza sativa Japonica Group]	0.540375
Unigene9669_8B	predicted protein [Populus trichocarpa] >gi|222844085|gb|EEE81632.1| predicted protein [Populus trichocarpa]	0.538503
Unigene3230_8B	Esterase/lipase/thioesterase; Lipase, active site [Medicago truncatula]	0.537955
Unigene9553_8B	BTB/POZ domain-containing protein [Arabidopsis lyrata subsp. lyrata] >gi|297322462|gb|EFH52883.1| BTB/POZ domain-containing protein [Arabidopsis lyrata subsp. lyrata]	0.537525
Unigene25404_8B	minus strand ORMDL family protein [Arabidopsis lyrata subsp. lyrata] >gi|297337921|gb|EFH68338.1| ORMDL family protein [Arabidopsis lyrata subsp. lyrata]	0.53628
Unigene52377_8B	minus strand Chain K, Improved Model Of Plant Photosystem I	0.536207
Unigene57812_8B	minus strand splicing factor 3B subunit 3 [Arabidopsis thaliana] >gi|7019653|emb|CAB75754.1| spliceosomal-like protein [Arabidopsis thaliana] >gi|7019655|emb|CAB75756.1| spliceosomal-like protein [Arabidopsis thaliana] >gi|332645831|gb|AEE79352.1| splicing factor 3B subunit 3 [Arabidopsis thaliana]	0.535327
Unigene38068_8B	minus strand GDA2 protein [Pisum sativum]	0.535011
Unigene991_8B	acyl-CoA N-acyltransferase with RING/FYVE/PHD-type zinc finger domain-containing protein [Arabidopsis thaliana] >gi|330254317|gb|AEC09411.1| acyl-CoA N-acyltransferase with RING/FYVE/PHD-type zinc finger domain-containing protein [Arabidopsis thaliana]	0.534422
Unigene21655_8B	minus strand F16A14.25 [Arabidopsis thaliana]	0.534392
Unigene13026_8B	minus strand AP2/ERF domain-containing transcription factor [Populus trichocarpa] >gi|222855601|gb|EEE93148.1| AP2/ERF domain-containing transcription factor [Populus trichocarpa]	0.533547
Unigene32801_8B	ATP citrate lyase b-subunit [Lupinus albus]	0.532059
Unigene24121_8B	minus strand tapetum determinant 1 [Arabidopsis thaliana] >gi|38607340|gb|AAR25553.1| TPD1 [Arabidopsis thaliana] >gi|332659584|gb|AEE84984.1| tapetum determinant 1 [Arabidopsis thaliana]	0.531516
Unigene34436_8B	minus strand RNA polymerase IV subunit [Populus trichocarpa] >gi|222841357|gb|EEE78904.1| RNA polymerase IV subunit [Populus trichocarpa]	0.531032
Unigene30337_8B	minus strand low temperature inducible SLTI66 [Glycine max]	0.530696
Unigene5553_8B	minus strand c4-dicarboxylate transporter/malic acid transport protein [Populus trichocarpa] >gi|222870629|gb|EEF07760.1| c4-dicarboxylate transporter/malic acid transport protein [Populus trichocarpa]	0.530562
Unigene5560_8B	minus strand branched-chain-amino-acid aminotransferase 5 [Arabidopsis thaliana] >gi|334188653|ref|NP_001190626.1| branched-chain-amino-acid aminotransferase 5 [Arabidopsis thaliana] >gi|332010720|gb|AED98103.1| branched-chain-amino-acid aminotransferase 5 [Arabidopsis thaliana] >gi|332010722|gb|AED98105.1| branched-chain-amino-acid aminotransferase 5 [Arabidopsis thaliana]	0.530562
Unigene23298_8B	Os05g0556100 [Oryza sativa Japonica Group] >gi|113579829|dbj|BAF18192.1| Os05g0556100 [Oryza sativa Japonica Group]	0.528644
Unigene21244_8B	aluminum-induced protein [Elaeis guineensis]	0.527726
Unigene6115_8B	minus strand armadillo repeat-containing protein [Gossypium hirsutum]	0.527537
Unigene2396_8B	expressed protein [Oryza sativa Japonica Group] >gi|108709566|gb|ABF97361.1| Possible lysine decarboxylase family protein, expressed [Oryza sativa Japonica Group]	0.52732
Unigene20803_8B	Rad9 [Medicago truncatula]	0.525162
Unigene6708_8B	minus strand Os08g0398000 [Oryza sativa Japonica Group] >gi|113623711|dbj|BAF23656.1| Os08g0398000 [Oryza sativa Japonica Group]	0.524283
Unigene57111_8B	minus strand Pyridoxamine 5'-phosphate oxidase-like protein [Arabidopsis thaliana] >gi|20197772|gb|AAD20168.2| expressed protein [Arabidopsis thaliana] >gi|90568006|gb|ABD94073.1| At2g46580 [Arabidopsis thaliana] >gi|330255630|gb|AEC10724.1| Pyridoxamine 5'-phosphate oxidase-like protein [Arabidopsis thaliana]	0.523283
Unigene8226_8B	zinc finger family protein [Arabidopsis lyrata subsp. lyrata] >gi|297313761|gb|EFH44184.1| zinc finger family protein [Arabidopsis lyrata subsp. lyrata]	0.523241
Unigene31512_8B	methyl transferase [Mangifera indica]	0.522697
Unigene24751_8B	multidrug/pheromone exporter, MDR family, ABC transporter family [Populus trichocarpa] >gi|222861712|gb|EEE99254.1| multidrug/pheromone exporter, MDR family, ABC transporter family [Populus trichocarpa]	0.522003
Unigene30542_8B	minus strand uncharacterized protein [Arabidopsis thaliana] >gi|17978987|gb|AAL47454.1| At2g46730/F19D11.1 [Arabidopsis thaliana] >gi|20197318|gb|AAM15019.1| Expressed protein [Arabidopsis thaliana] >gi|21360425|gb|AAM47328.1| At2g46730/F19D11.1 [Arabidopsis thaliana] >gi|330255652|gb|AEC10746.1| uncharacterized protein [Arabidopsis thaliana]	0.521634
Unigene51116_8B	minus strand hypoxanthine phosphoribosyltransferase [Arachis hypogaea]	0.521385
Unigene1216_8B	UDP-glucose:sterol 3-O-glucosyltransferase [Panax ginseng]	0.518594
Unigene23478_8B	tir-nbs-lrr resistance protein [Populus trichocarpa] >gi|222870943|gb|EEF08074.1| tir-nbs-lrr resistance protein [Populus trichocarpa]	0.518406
Unigene51099_8B	minus strand CYP86A33 fatty acid omega-hydroxylase [Solanum tuberosum]	0.518258
Unigene25821_8B	epoxide hydrolase 2 [Prunus persica]	0.517799
Unigene25612_8B	minus strand Dual specificity protein phosphatase [Medicago truncatula]	0.516866
Unigene57850_8B	ebs-bah-phd domain-containing protein [Populus trichocarpa] >gi|222848414|gb|EEE85961.1| ebs-bah-phd domain-containing protein [Populus trichocarpa]	0.516635
Unigene21527_8B	uncharacterized protein [Arabidopsis thaliana] >gi|14532496|gb|AAK63976.1| At1g80180/F18B13_26 [Arabidopsis thaliana] >gi|18655371|gb|AAL76141.1| At1g80180/F18B13_26 [Arabidopsis thaliana] >gi|332198246|gb|AEE36367.1| uncharacterized protein [Arabidopsis thaliana]	0.516487
Unigene50486_8B	ALG2-interacting protein X [Nicotiana tabacum]	0.515902
Unigene50427_8B	uncharacterized protein [Arabidopsis thaliana] >gi|332009791|gb|AED97174.1| uncharacterized protein [Arabidopsis thaliana]	0.514587
Unigene27419_8B	prenylated rab acceptor family protein [Arabidopsis lyrata subsp. lyrata] >gi|297335556|gb|EFH65973.1| prenylated rab acceptor family protein [Arabidopsis lyrata subsp. lyrata]	0.513362
Unigene29000_8B	minus strand aromatic polyketide synthase [Hypericum hookerianum]	0.512818
Unigene5308_8B	white-brown-complex ABC transporter family [Populus trichocarpa] >gi|222855703|gb|EEE93250.1| white-brown-complex ABC transporter family [Populus trichocarpa]	0.512587
Unigene5312_8B	minus strand Os01g0744400 [Oryza sativa Japonica Group] >gi|75106244|sp|Q5JLY8.1|GOGA5_ORYSJ RecName: Full=Golgin-84 >gi|113533756|dbj|BAF06139.1| Os01g0744400 [Oryza sativa Japonica Group]	0.512587
Unigene18193_8B	minus strand neutral invertase 4 [Populus sp. UG-2006]	0.51249
Unigene41181_8B	minus strand RAD-like 6 protein [Arabidopsis thaliana] >gi|87133603|gb|ABD24442.1| RAD-like protein 6 [Arabidopsis thaliana] >gi|332197573|gb|AEE35694.1| RAD-like 6 protein [Arabidopsis thaliana]	0.512406
Unigene39707_8B	minus strand serine/threonine-protein phosphatase 7-like protein [Arabidopsis thaliana] >gi|75174963|sp|Q9LNG5.1|PPP7L_ARATH RecName: Full=Serine/threonine-protein phosphatase 7 long form homolog >gi|8778513|gb|AAF79521.1|AC023673_9 F21D18.16 [Arabidopsis thaliana] >gi|332194130|gb|AEE32251.1| serine/threonine-protein phosphatase 7-like protein [Arabidopsis thaliana]	0.511857
Unigene43590_8B	minus strand Os07g0657600 [Oryza sativa Japonica Group] >gi|255678034|dbj|BAF22428.2| Os07g0657600 [Oryza sativa Japonica Group]	0.511556
Unigene16568_8B	minus strand auxin response factor 19 [Solanum lycopersicum] >gi|307091363|gb|ADN28050.1| auxin response factor 19 [Solanum lycopersicum]	0.511361
Unigene9344_8B	minus strand folate transporter 1 [Arabidopsis thaliana] >gi|33589684|gb|AAQ22608.1| At5g66380 [Arabidopsis thaliana] >gi|332010823|gb|AED98206.1| folate transporter 1 [Arabidopsis thaliana]	0.510141
Unigene55708_8B	chaperonin [Corchorus olitorius]	0.509989
Unigene3275_8B	SEC13 family protein [Lotus japonicus]	0.508075
Unigene3273_8B	minus strand ATPAP28/PAP28 [Arabidopsis lyrata subsp. lyrata] >gi|297310336|gb|EFH40760.1| ATPAP28/PAP28 [Arabidopsis lyrata subsp. lyrata]	0.508075
Unigene38209_8B	minus strand aspartyl-tRNA synthetase [Arabidopsis thaliana] >gi|30688949|ref|NP_194847.3| aspartyl-tRNA synthetase [Arabidopsis thaliana] >gi|7270020|emb|CAB79836.1| aspartate--tRNA ligase-like protein [Arabidopsis thaliana] >gi|222424631|dbj|BAH20270.1| AT4G31180 [Arabidopsis thaliana] >gi|332660472|gb|AEE85872.1| aspartyl-tRNA synthetase [Arabidopsis thaliana] >gi|332660473|gb|AEE85873.1| aspa…	0.507843
Unigene8991_8B	minus strand PREDICTED: similar to transporter-related [Vitis vinifera]	0.507496
Unigene18341_8B	minus strand histone acetyltransferase complex component [Populus trichocarpa] >gi|222861288|gb|EEE98830.1| histone acetyltransferase complex component [Populus trichocarpa]	0.506426
Unigene12042_8B	Hs1pro-1 [Beta procumbens]	0.506407
Unigene8064_8B	molybdopterin biosynthesis MoaE family protein [Arabidopsis lyrata subsp. lyrata] >gi|297325905|gb|EFH56325.1| molybdopterin biosynthesis MoaE family protein [Arabidopsis lyrata subsp. lyrata]	0.503743
Unigene1026_8B	minus strand Os03g0187400 [Oryza sativa Japonica Group] >gi|108706575|gb|ABF94370.1| expressed protein [Oryza sativa Japonica Group] >gi|113547680|dbj|BAF11123.1| Os03g0187400 [Oryza sativa Japonica Group]	0.502469
Unigene10968_8B	predicted protein [Populus trichocarpa] >gi|222858217|gb|EEE95764.1| predicted protein [Populus trichocarpa]	0.502216
Unigene51248_8B	Ser/Thr protein kinase [Lotus japonicus]	0.502164
Unigene33944_8B	minus strand zinc-binding dehydrogenase [Striga asiatica]	0.501992
Unigene10070_8B	minus strand hypothetical protein; K12590 exosome complex component RRP46	0.501352
Unigene27015_8B	minus strand peroxisome 1 [Arabidopsis thaliana] >gi|322967561|sp|Q9FNP1.2|PEX1_ARATH RecName: Full=Peroxisome biogenesis protein 1; AltName: Full=Peroxin-1; Short=AtPEX1 >gi|332003924|gb|AED91307.1| peroxisome 1 [Arabidopsis thaliana]	0.500889
Unigene27357_8B	minus strand contains similarity to retrotransposon Ta11-1 [Arabidopsis thaliana]	0.500808
Unigene51410_8B	GMFP5 [Glycine max]	0.500742
Unigene4030_8B	minus strand cdk-activating kinase 1at [Arabidopsis lyrata subsp. lyrata] >gi|297315297|gb|EFH45720.1| cdk-activating kinase 1at [Arabidopsis lyrata subsp. lyrata]	0.500158
Unigene14801_8B	minus strand Os01g0931100 [Oryza sativa Japonica Group] >gi|113534825|dbj|BAF07208.1| Os01g0931100 [Oryza sativa Japonica Group]	0.500022
Unigene22805_8B	phospholipid:diacylglycerol acyltransferase 2 [Ricinus communis]	0.498898
Unigene33874_8B	minus strand RecName: Full=40S ribosomal protein S12 >gi|5106775|gb|AAD39838.1|AF067732_1 ribosomal protein S12 [Hordeum vulgare subsp. vulgare]	0.498792
Unigene23851_8B	minus strand glycoside hydrolase [Populus trichocarpa] >gi|222845614|gb|EEE83161.1| glycoside hydrolase [Populus trichocarpa]	0.49824
Unigene2755_8B	minus strand S1 self-incompatibility locus-linked pollen 3.15 protein [Petunia integrifolia subsp. inflata]	0.498189
Unigene54505_8B	minus strand sec23/sec24-like transport protein [Arabidopsis thaliana] >gi|332656680|gb|AEE82080.1| sec23/sec24-like transport protein [Arabidopsis thaliana]	0.497654
Unigene22778_8B	transducin/WD-40 repeat family protein [Olimarabidopsis pumila]	0.497397
Unigene51125_8B	minus strand EBP1 [Ammopiptanthus mongolicus] >gi|146336945|gb|ABQ23586.1| EBP1 [Ammopiptanthus mongolicus]	0.497189
Unigene54926_8B	minus strand dead box ATP-dependent RNA helicase, putative [Ricinus communis] >gi|223540713|gb|EEF42276.1| dead box ATP-dependent RNA helicase, putative [Ricinus communis]	0.496949
Unigene13812_8B	minus strand pyridoxal-5'-phosphate-dependent enzyme, beta family protein [Arabidopsis lyrata subsp. lyrata] >gi|297340379|gb|EFH70796.1| pyridoxal-5'-phosphate-dependent enzyme, beta family protein [Arabidopsis lyrata subsp. lyrata]	0.496276
Unigene33236_8B	mitochondrial glycine decarboxylase complex P-protein [Populus tremuloides]	0.496117
Unigene57065_8B	minus strand N-myristoyltransferase 1 [Arabidopsis lyrata subsp. lyrata] >gi|297310327|gb|EFH40751.1| N-myristoyltransferase 1 [Arabidopsis lyrata subsp. lyrata]	0.495695
Unigene16801_8B	At1g77670 [Arabidopsis thaliana]	0.494861
Unigene31810_8B	minus strand conserved hypothetical protein [Ricinus communis] >gi|223538317|gb|EEF39924.1| conserved hypothetical protein [Ricinus communis]	0.494422
Unigene50570_8B	minus strand auxin responsive protein [Catharanthus roseus]	0.493546
Unigene12016_8B	Os08g0249100 [Oryza sativa Japonica Group] >gi|40253745|dbj|BAD05685.1| SERK1 protein-like [Oryza sativa Japonica Group] >gi|40253909|dbj|BAD05842.1| SERK1 protein-like [Oryza sativa Japonica Group] >gi|113623339|dbj|BAF23284.1| Os08g0249100 [Oryza sativa Japonica Group]	0.493338
Unigene52498_8B	minus strand Os10g0497100 [Oryza sativa Japonica Group] >gi|113639566|dbj|BAF26871.1| Os10g0497100 [Oryza sativa Japonica Group]	0.492398
Unigene6220_8B	minus strand chitinase [Hevea brasiliensis] >gi|119871519|gb|ABI32402.2| chitinase [Hevea brasiliensis]	0.491822
Unigene18934_8B	uncharacterized protein [Arabidopsis thaliana] >gi|330250790|gb|AEC05884.1| uncharacterized protein [Arabidopsis thaliana]	0.491746
Unigene13298_8B	minus strand peroxisomal short-chain dehydrogenase/reductase family protein [Glycine max]	0.490954
Unigene26643_8B	ferric iron permease FTR1-like protein [Physcomitrella patens subsp. patens] >gi|162680679|gb|EDQ67113.1| ferric iron permease FTR1-like protein [Physcomitrella patens subsp. patens]	0.490369
Unigene19048_8B	minus strand hypothetical protein SORBIDRAFT_1368s002010 [Sorghum bicolor] >gi|241947119|gb|EES20264.1| hypothetical protein SORBIDRAFT_1368s002010 [Sorghum bicolor]	0.488986
Unigene23331_8B	minus strand nuclear transcription factor Y subunit C-4 [Arabidopsis thaliana] >gi|79332019|ref|NP_001032130.1| nuclear transcription factor Y subunit C-4 [Arabidopsis thaliana] >gi|75262732|sp|Q9FMV5.1|NFYC4_ARATH RecName: Full=Nuclear transcription factor Y subunit C-4; Short=AtNF-YC-4 >gi|9758288|dbj|BAB08812.1| transcription factor Hap5a-like protein [Arabidopsis thaliana] >gi|18252935|gb|AAL…	0.488956
Unigene14376_8B	adenylyl-sulfate reductase [Solanum lycopersicum]	0.488546
Unigene24492_8B	cellulose synthase-like protein CslG [Nicotiana tabacum]	0.487749
Unigene21222_8B	minus strand predicted protein [Populus trichocarpa] >gi|222855516|gb|EEE93063.1| predicted protein [Populus trichocarpa]	0.486623
Unigene29352_8B	DOMON domain-containing protein [Arabidopsis lyrata subsp. lyrata] >gi|297310193|gb|EFH40617.1| DOMON domain-containing protein [Arabidopsis lyrata subsp. lyrata]	0.486135
Unigene52987_8B	light dependent NADH:protochlorophyllide oxidoreductase 1 [Solanum lycopersicum]	0.4858
Unigene55944_8B	minus strand benzoyl coenzyme A: benzyl alcohol benzoyl transferase [Petunia x hybrida] >gi|51556912|gb|AAU06226.1| benzoyl-CoA:benzyl alcohol/phenylethanol benzoyltransferase [Petunia x hybrida]	0.485426
Unigene26962_8B	tetratricopeptide repeat (TPR)-containing protein [Arabidopsis thaliana] >gi|51536492|gb|AAU05484.1| At5g65160 [Arabidopsis thaliana] >gi|53850501|gb|AAU95427.1| At5g65160 [Arabidopsis thaliana] >gi|332010627|gb|AED98010.1| tetratricopeptide repeat (TPR)-containing protein [Arabidopsis thaliana]	0.48523
Unigene9454_8B	minus strand sulfate transporter [Arabidopsis lyrata subsp. lyrata] >gi|297335139|gb|EFH65557.1| sulfate transporter [Arabidopsis lyrata subsp. lyrata]	0.482944
Unigene14874_8B	GmATG8d [Glycine max]	0.482743
Unigene53004_8B	serine acetyltransferase 7 [Nicotiana tabacum]	0.480862
Unigene3295_8B	minus strand CF9 [Zea mays]	0.480854
Unigene6418_8B	minus strand Multidrug Resistance associated Protein 1 [Catharanthus roseus]	0.48081
Unigene3728_8B	minus strand leucine-rich repeat receptor-like protein kinase [Arabidopsis thaliana]	0.48032
Unigene3724_8B	minus strand myb family transcription factor [Arabidopsis thaliana] >gi|6223653|gb|AAF05867.1|AC011698_18 transfactor-like [Arabidopsis thaliana] >gi|332640508|gb|AEE74029.1| myb family transcription factor [Arabidopsis thaliana]	0.48032
Unigene56138_8B	minus strand AUX1-like protein [Populus tremula x Populus tremuloides]	0.480285
Unigene54977_8B	minus strand sterol 24-C methyltransferase 2-1 [Glycine max]	0.479307
Unigene26819_8B	wound/stress protein [Zea mays] >gi|195624128|gb|ACG33894.1| wound/stress protein [Zea mays]	0.479249
Unigene29402_8B	vacuolar malate transmembrane transporter [Malus x domestica]	0.478948
Unigene11018_8B	minus strand radical SAM domain-containing protein [Arabidopsis lyrata subsp. lyrata] >gi|297332473|gb|EFH62891.1| radical SAM domain-containing protein [Arabidopsis lyrata subsp. lyrata]	0.478804
Unigene51325_8B	uncharacterized protein [Arabidopsis thaliana] >gi|6633822|gb|AAF19681.1|AC009519_15 F1N19.25 [Arabidopsis thaliana] >gi|33589794|gb|AAQ22663.1| At1g64680 [Arabidopsis thaliana] >gi|332196152|gb|AEE34273.1| uncharacterized protein [Arabidopsis thaliana]	0.478304
Unigene37719_8B	ribosomal protein L14 [Olea europaea subsp. cuspidata] >gi|334701654|ref|YP_004564039.1| ribosomal protein L14 [Olea woodiana subsp. woodiana] >gi|334701923|ref|YP_004564532.1| ribosomal protein L14 [Olea europaea subsp. maroccana] >gi|334084608|emb|CBR30443.1| ribosomal protein L14 [Olea europaea subsp. europaea] >gi|334084694|emb|CBS29387.1| ribosomal protein L14 [Olea woodiana subsp. woodiana]…	0.476669
Unigene23652_8B	minus strand UDP-glycosyltransferase-like protein [Arabidopsis thaliana] >gi|75249511|sp|Q940V3.1|U91A1_ARATH RecName: Full=UDP-glycosyltransferase 91A1 >gi|15450577|gb|AAK96560.1| At2g22590/T9I22.3 [Arabidopsis thaliana] >gi|17380626|gb|AAL36076.1| At2g22590/T9I22.3 [Arabidopsis thaliana] >gi|330252231|gb|AEC07325.1| UDP-glycosyltransferase-like protein [Arabidopsis thaliana]	0.476491
Unigene57840_8B	minus strand GONST1 [Arabidopsis lyrata subsp. lyrata] >gi|297331727|gb|EFH62146.1| GONST1 [Arabidopsis lyrata subsp. lyrata]	0.476268
Unigene22177_8B	minus strand predicted protein [Populus trichocarpa] >gi|222859667|gb|EEE97214.1| predicted protein [Populus trichocarpa]	0.475849
Unigene28977_8B	minus strand glycolate oxidase [Panax ginseng]	0.474874
Unigene25786_8B	AT4G17890 [Arabidopsis thaliana]	0.474171
Unigene11023_8B	predicted protein [Populus trichocarpa] >gi|222858756|gb|EEE96303.1| predicted protein [Populus trichocarpa]	0.473904
Unigene26587_8B	centromeric protein E [Arabidopsis thaliana] >gi|332641347|gb|AEE74868.1| centromeric protein E [Arabidopsis thaliana]	0.471872
Unigene26202_8B	minus strand uncharacterized protein [Arabidopsis thaliana] >gi|30690184|ref|NP_850443.1| uncharacterized protein [Arabidopsis thaliana] >gi|3702346|gb|AAC62903.1| expressed protein [Arabidopsis thaliana] >gi|20197209|gb|AAM14973.1| expressed protein [Arabidopsis thaliana] >gi|222423162|dbj|BAH19560.1| AT2G45990 [Arabidopsis thaliana] >gi|330255533|gb|AEC10627.1| uncharacterized protein [Arabidop…	0.471575
Unigene11681_8B	predicted protein [Populus trichocarpa] >gi|222863735|gb|EEF00866.1| predicted protein [Populus trichocarpa]	0.471573
Unigene12348_8B	minus strand plasma membrane intrinsic protein [Hevea brasiliensis]	0.471354
Unigene29394_8B	minus strand 4-alpha-glucanotransferase-like protein [Arabidopsis thaliana] >gi|75180614|sp|Q9LV91.1|DPE1_ARATH RecName: Full=4-alpha-glucanotransferase DPE1, chloroplastic/amyloplastic; AltName: Full=Amylomaltase; AltName: Full=Disproportionating enzyme; Short=D-enzyme; AltName: Full=Protein DISPROPORTIONATING ENZYME 1; Flags: Precursor >gi|8843750|dbj|BAA97298.1| 4-alpha-glucanotransferase [Ara…	0.467849
Unigene12047_8B	Casbene synthase, chloroplast precursor [Ricinus communis] >gi|28380030|sp|P59287.1|CASS_RICCO RecName: Full=Casbene synthase, chloroplastic; Flags: Precursor >gi|223547248|gb|EEF48743.1| Casbene synthase, chloroplast precursor [Ricinus communis]	0.467673
Unigene38802_8B	protein embryo defective 2423 [Arabidopsis thaliana] >gi|332644899|gb|AEE78420.1| protein embryo defective 2423 [Arabidopsis thaliana]	0.467157
Unigene40718_8B	calcineurin-like phosphoesterase family protein [Arabidopsis thaliana] >gi|75249570|sp|Q944L7.1|Y1480_ARATH RecName: Full=Uncharacterized protein At1g18480 >gi|16226290|gb|AAL16125.1|AF428293_1 At1g18480/F15H18_1 [Arabidopsis thaliana] >gi|23308175|gb|AAN18057.1| At1g18480/F15H18_1 [Arabidopsis thaliana] >gi|332191598|gb|AEE29719.1| calcineurin-like phosphoesterase family protein [Arabidopsis tha…	0.467113
Unigene33126_8B	minus strand NBS-containing resistance-like protein [Corylus avellana]	0.466694
Unigene4650_8B	minus strand cytosolic aldehyde dehydrogenase RF2C [Zea mays]	0.465866
Unigene21040_8B	minus strand anthranilate N-benzoyltransferase [Cucumis melo subsp. melo]	0.465667
Unigene51769_8B	Os06g0205600 [Oryza sativa Japonica Group] >gi|51091457|dbj|BAD36198.1| mechanosensitive ion channel domain-containing protein-like [Oryza sativa Japonica Group] >gi|113595131|dbj|BAF19005.1| Os06g0205600 [Oryza sativa Japonica Group]	0.463877
Unigene40958_8B	minus strand cyclophilin [Pseudotsuga menziesii]	0.463437
Unigene11430_8B	predicted protein [Populus trichocarpa] >gi|222848657|gb|EEE86204.1| predicted protein [Populus trichocarpa]	0.462782
Unigene21621_8B	minus strand mitotic cyclin b1-type [Glycine max]	0.462736
Unigene22522_8B	minus strand oleosin / glycine-rich protein [Arabidopsis thaliana] >gi|332642597|gb|AEE76118.1| oleosin / glycine-rich protein [Arabidopsis thaliana]	0.462335
Unigene50439_8B	minus strand uncharacterized protein [Arabidopsis thaliana] >gi|332008314|gb|AED95697.1| uncharacterized protein [Arabidopsis thaliana]	0.462141
Unigene33721_8B	zinc knuckle (ccHc-type) family protein [Trifolium repens]	0.461567
Unigene19206_8B	polyketide synthase [Hypericum perforatum]	0.460998
Unigene33888_8B	minus strand transducin/WD40 domain-containing protein [Arabidopsis thaliana] >gi|332005035|gb|AED92418.1| transducin/WD40 domain-containing protein [Arabidopsis thaliana]	0.460421
Unigene20691_8B	minus strand D4H-like protein [Catharanthus roseus]	0.460106
Unigene28579_8B	protein denticleless [Arabidopsis thaliana] >gi|332643826|gb|AEE77347.1| protein denticleless [Arabidopsis thaliana]	0.457819
Unigene22433_8B	DNAJ heat shock N-terminal domain-containing protein [Arabidopsis lyrata subsp. lyrata] >gi|297330860|gb|EFH61279.1| DNAJ heat shock N-terminal domain-containing protein [Arabidopsis lyrata subsp. lyrata]	0.457658
Unigene24344_8B	minus strand zinc finger family protein [Arabidopsis lyrata subsp. lyrata] >gi|297317194|gb|EFH47616.1| zinc finger family protein [Arabidopsis lyrata subsp. lyrata]	0.456885
Unigene50985_8B	RecName: Full=Non-symbiotic hemoglobin 2; AltName: Full=GOShi GLB2; Short=Hb2 >gi|15809418|gb|AAK21604.1| non-symbiotic hemoglobin class 2 [Gossypium hirsutum]	0.456797
Unigene51970_8B	kinase family protein [Arabidopsis lyrata subsp. lyrata] >gi|297319371|gb|EFH49793.1| kinase family protein [Arabidopsis lyrata subsp. lyrata]	0.455916
Unigene54714_8B	RING finger protein [Glycine max]	0.455727
Unigene30635_8B	Peptidoglycan-binding LysM domain-containing protein [Arabidopsis thaliana] >gi|332005742|gb|AED93125.1| Peptidoglycan-binding LysM domain-containing protein [Arabidopsis thaliana]	0.455388
Unigene13866_8B	minus strand thylakoid lumenal 29.8 kDa protein [Arabidopsis lyrata subsp. lyrata] >gi|297334963|gb|EFH65381.1| thylakoid lumenal 29.8 kDa protein [Arabidopsis lyrata subsp. lyrata]	0.455284
Unigene48289_8B	minus strand sugar transport protein 14 [Arabidopsis thaliana] >gi|334183962|ref|NP_001185417.1| sugar transport protein 14 [Arabidopsis thaliana] >gi|85701282|sp|Q8GW61.2|STP14_ARATH RecName: Full=Sugar transport protein 14; AltName: Full=Hexose transporter 14 >gi|15487250|emb|CAC69070.1| STP14 protein [Arabidopsis thaliana] >gi|332197828|gb|AEE35949.1| sugar transport protein 14 [Arabidopsis th…	0.45495
Unigene17256_8B	PREDICTED: hypothetical protein [Vitis vinifera]	0.453696
Unigene20510_8B	hexose transporter [Vitis vinifera]	0.453525
Unigene56698_8B	Dip1-associated protein C [Crypthecodinium cohnii]	0.453426
Unigene51311_8B	minus strand UDP-glucosyltransferase HRA25 [Phaseolus vulgaris]	0.452726
Unigene31979_8B	minus strand protein embryo defective 3012 [Arabidopsis thaliana] >gi|332007169|gb|AED94552.1| protein embryo defective 3012 [Arabidopsis thaliana]	0.451732
Unigene54987_8B	minus strand Tyrosine/DOPA decarboxylase 5 OS=Papaver somniferum GN=TYDC5 PE=2 SV=1	0.450576
Unigene9931_8B	uncharacterized protein [Arabidopsis thaliana] >gi|13605690|gb|AAK32838.1|AF361826_1 At1g42440/F7F22_7 [Arabidopsis thaliana] >gi|22137072|gb|AAM91381.1| At1g42440/F7F22_7 [Arabidopsis thaliana] >gi|332193797|gb|AEE31918.1| uncharacterized protein [Arabidopsis thaliana]	0.449916
Unigene9208_8B	minus strand plasma membrane intrinsic protein [Tulipa gesneriana]	0.449277
Unigene52955_8B	minus strand sterol delta-7 reductase [Tropaeolum majus]	0.448366
Unigene14118_8B	delta(3), delta(2)-enoyl CoA isomerase 1 [Arabidopsis thaliana] >gi|2190542|gb|AAB60906.1| F5I14.5 gene product [Arabidopsis thaliana] >gi|38454116|gb|AAR20752.1| At1g65520 [Arabidopsis thaliana] >gi|46402478|gb|AAS92341.1| At1g65520 [Arabidopsis thaliana] >gi|332196271|gb|AEE34392.1| delta(3), delta(2)-enoyl CoA isomerase 1 [Arabidopsis thaliana]	0.44715
Unigene56022_8B	rab family GTPase [Selaginella moellendorffii] >gi|300156657|gb|EFJ23285.1| rab family GTPase [Selaginella moellendorffii]	0.444933
Unigene55719_8B	cc-nbs-lrr resistance protein [Populus trichocarpa] >gi|222841347|gb|EEE78894.1| cc-nbs-lrr resistance protein [Populus trichocarpa]	0.443801
Unigene14068_8B	minus strand TPA: TPA_inf: aquaporin PIP1;5 [Gossypium hirsutum]	0.442512
Unigene10590_8B	cytochrome P450 CYP71D177 [Scoparia dulcis]	0.44231
Unigene41126_8B	minus strand monosaccharide transporter [Populus tremula x Populus tremuloides]	0.441888
Unigene9368_8B	RecName: Full=Probable plastid-lipid-associated protein 12, chloroplastic; AltName: Full=Fibrillin-12; Flags: Precursor >gi|28950975|gb|AAO63411.1| At1g51115 [Arabidopsis thaliana]	0.441878
Unigene5394_8B	minus strand cytochrome P450 [Populus trichocarpa] >gi|222861660|gb|EEE99202.1| cytochrome P450 [Populus trichocarpa]	0.440504
Unigene5399_8B	minus strand CRS2-associated factor 2 [Arabidopsis thaliana] >gi|75170294|sp|Q9FFU1.1|CAF2M_ARATH RecName: Full=CRS2-associated factor 2, mitochondrial; Flags: Precursor >gi|332009170|gb|AED96553.1| CRS2-associated factor 2 [Arabidopsis thaliana]	0.440504
Unigene56891_8B	Ran binding protein [Nicotiana benthamiana]	0.440358
Unigene4410_8B	minus strand protein kinase [Glycine max]	0.439956
Unigene19123_8B	down-regulated in metastasis (DRIM) domain-containing protein [Arabidopsis thaliana] >gi|332660439|gb|AEE85839.1| down-regulated in metastasis (DRIM) domain-containing protein [Arabidopsis thaliana]	0.439758
Unigene28082_8B	minus strand pollen oleosin [Lilium longiflorum]	0.439062
Unigene40270_8B	minus strand Os06g0651300 [Oryza sativa Japonica Group] >gi|113596268|dbj|BAF20142.1| Os06g0651300 [Oryza sativa Japonica Group]	0.438808
Unigene11965_8B	minus strand oxidoreductase family protein [Arabidopsis lyrata subsp. lyrata] >gi|297320421|gb|EFH50843.1| oxidoreductase family protein [Arabidopsis lyrata subsp. lyrata]	0.438599
Unigene11498_8B	minus strand pectinesterase 1 [Arabidopsis thaliana] >gi|6093736|sp|Q43867.1|PME1_ARATH RecName: Full=Pectinesterase 1; Short=PE 1; AltName: Full=Pectin methylesterase 1; Short=AtPME1; Flags: Precursor >gi|6056393|gb|AAF02857.1|AC009324_6 Pectinesterase 1 [Arabidopsis thaliana] >gi|550306|emb|CAA57275.1| ATPME1 [Arabidopsis thaliana] >gi|903895|gb|AAC50024.1| ATPME1 precursor [Arabidopsis thalian…	0.438465
Unigene32525_8B	minus strand uncharacterized protein [Arabidopsis thaliana] >gi|15010642|gb|AAK73980.1| At1g59710/T30E16_31 [Arabidopsis thaliana] >gi|22137290|gb|AAM91490.1| At1g59710/T30E16_31 [Arabidopsis thaliana] >gi|332195485|gb|AEE33606.1| uncharacterized protein [Arabidopsis thaliana]	0.435485
Unigene23391_8B	pseudouridine synthase family protein [Arabidopsis lyrata subsp. lyrata] >gi|297329022|gb|EFH59441.1| pseudouridine synthase family protein [Arabidopsis lyrata subsp. lyrata]	0.435059
Unigene39023_8B	minus strand ribosomal protein S8 [Manihot esculenta] >gi|157695920|gb|ABV66189.1| ribosomal protein S8 [Manihot esculenta]	0.433653
Unigene17508_8B	minus strand O-Glycosyl hydrolases family 17 protein [Arabidopsis thaliana] >gi|330250877|gb|AEC05971.1| O-Glycosyl hydrolases family 17 protein [Arabidopsis thaliana]	0.433595
Unigene13775_8B	minus strand tic20-IV [Arabidopsis thaliana]	0.432946
Unigene5842_8B	uncharacterized protein [Arabidopsis thaliana] >gi|332196064|gb|AEE34185.1| uncharacterized protein [Arabidopsis thaliana]	0.432889
Unigene24412_8B	condensin complex components subunit [Populus trichocarpa] >gi|222866861|gb|EEF03992.1| condensin complex components subunit [Populus trichocarpa]	0.432206
Unigene24462_8B	DNA replication factor C complex subunit 2 [Chlamydomonas reinhardtii] >gi|158272582|gb|EDO98380.1| DNA replication factor C complex subunit 2 [Chlamydomonas reinhardtii]	0.432089
Unigene18218_8B	minus strand dihydroflavonol-4-reductase [Zea mays]	0.431779
Unigene24428_8B	minus strand acetyltransferase NSI [Arabidopsis thaliana] >gi|332193312|gb|AEE31433.1| acetyltransferase NSI [Arabidopsis thaliana]	0.431729
Unigene52447_8B	EST gb|AI999169 comes from this gene [Arabidopsis thaliana]	0.431137
Unigene43776_8B	minus strand cycloartenol synthase [Arabidopsis lyrata subsp. lyrata] >gi|297329596|gb|EFH60015.1| cycloartenol synthase [Arabidopsis lyrata subsp. lyrata]	0.430538
Unigene21408_8B	conserved hypothetical protein [Ricinus communis] >gi|223528916|gb|EEF30912.1| conserved hypothetical protein [Ricinus communis]	0.429376
Unigene13176_8B	minus strand phospholipase D alpha 1 [Zea mays] >gi|2499708|sp|Q43270.1|PLDA1_MAIZE RecName: Full=Phospholipase D alpha 1; Short=PLD alpha 1; AltName: Full=Choline phosphatase 1; AltName: Full=Phosphatidylcholine-hydrolyzing phospholipase D 1 >gi|1020409|dbj|BAA11135.1| phospholipase D [Zea mays]	0.428601
Unigene8656_8B	minus strand conserved hypothetical protein [Ricinus communis] >gi|223545807|gb|EEF47311.1| conserved hypothetical protein [Ricinus communis]	0.428488
Unigene11674_8B	minus strand conserved hypothetical protein [Ricinus communis] >gi|223541986|gb|EEF43532.1| conserved hypothetical protein [Ricinus communis]	0.427069
Unigene40018_8B	protein serine/threonine kinase [Arabidopsis thaliana] >gi|332005192|gb|AED92575.1| protein serine/threonine kinase [Arabidopsis thaliana]	0.42641
Unigene55997_8B	minus strand cold shock domain protein 2 [Eutrema salsugineum]	0.425668
Unigene593_8B	minus strand ZIP transporter [Populus trichocarpa] >gi|222865607|gb|EEF02738.1| ZIP transporter [Populus trichocarpa]	0.42512
Unigene596_8B	vapyrin-like protein [Medicago truncatula]	0.42512
Unigene6697_8B	minus strand tetratricopeptide repeat-containing protein [Arabidopsis lyrata subsp. lyrata] >gi|297310677|gb|EFH41101.1| tetratricopeptide repeat-containing protein [Arabidopsis lyrata subsp. lyrata]	0.424505
Unigene49521_8B	MADS-box transcription factor FBP22 [Petunia x hybrida]	0.424403
Unigene15522_8B	cytoplasmic ribosomal protein [Camellia sinensis]	0.424323
Unigene14433_8B	cystathionine gamma-synthase [Mesembryanthemum crystallinum]	0.42324
Unigene24372_8B	ERD1 protein, chloroplast precursor, putative [Ricinus communis] >gi|223550170|gb|EEF51657.1| ERD1 protein, chloroplast precursor, putative [Ricinus communis]	0.42301
Unigene32263_8B	Os08g0276100 [Oryza sativa Japonica Group] >gi|113623401|dbj|BAF23346.1| Os08g0276100 [Oryza sativa Japonica Group]	0.422476
Unigene55192_8B	P-loop containing nucleoside triphosphate hydrolase-like protein [Arabidopsis thaliana] >gi|332640376|gb|AEE73897.1| P-loop containing nucleoside triphosphate hydrolase-like protein [Arabidopsis thaliana]	0.422465
Unigene40291_8B	minus strand GMP-synthase-C and glutamine amidotransferase domain-containing protein [Arabidopsis thaliana] >gi|12324937|gb|AAG52416.1|AC011622_4 GMP synthase; 61700-64653 [Arabidopsis thaliana] >gi|56381989|gb|AAV85713.1| At1g63660 [Arabidopsis thaliana] >gi|332196006|gb|AEE34127.1| GMP-synthase-C and glutamine amidotransferase domain-containing protein [Arabidopsis thaliana]	0.422408
Unigene398_8B	minus strand aminotransferase family protein [Populus trichocarpa] >gi|222837455|gb|EEE75834.1| aminotransferase family protein [Populus trichocarpa]	0.42206
Unigene21086_8B	minus strand retroelement pol polyprotein-like [Arabidopsis thaliana]	0.421635
Unigene49962_8B	cysteine synthase [Vitis pseudoreticulata]	0.420463
Unigene41559_8B	RING/U-box domain-containing protein [Arabidopsis thaliana] >gi|332197384|gb|AEE35505.1| RING/U-box domain-containing protein [Arabidopsis thaliana]	0.416026
Unigene11653_8B	Lipolytic enzyme, G-D-S-L [Medicago truncatula]	0.415204
Unigene34325_8B	3-hydroxy-3-methylglutaryl coenzyme A reductase [Malus x domestica]	0.414881
Unigene31135_8B	minus strand AT1G80030 [Arabidopsis thaliana]	0.414715
Unigene51797_8B	minus strand COL domain class transcription factor [Malus x domestica]	0.413908
Unigene50429_8B	ATB5-B [Arabidopsis lyrata subsp. lyrata] >gi|297311515|gb|EFH41939.1| ATB5-B [Arabidopsis lyrata subsp. lyrata]	0.413225
Unigene51436_8B	UDP-glucose:glucosyltransferase [Lycium barbarum]	0.41302
Unigene41783_8B	uncharacterized protein [Arabidopsis thaliana] >gi|37202074|gb|AAQ89652.1| At3g54880 [Arabidopsis thaliana] >gi|332645783|gb|AEE79304.1| uncharacterized protein [Arabidopsis thaliana]	0.411963
Unigene7504_8B	tetratricopeptide repeat-containing protein [Arabidopsis lyrata subsp. lyrata] >gi|297327005|gb|EFH57425.1| tetratricopeptide repeat-containing protein [Arabidopsis lyrata subsp. lyrata]	0.411438
Unigene1902_8B	minus strand Os09g0469900 [Oryza sativa Japonica Group] >gi|113631667|dbj|BAF25348.1| Os09g0469900 [Oryza sativa Japonica Group]	0.410907
Unigene9011_8B	unnamed protein product [Vitis vinifera]	0.41005
Unigene27554_8B	Putative polyprotein [Oryza sativa Japonica Group]	0.409298
Unigene29234_8B	minus strand RNA polymerase III large subunit [Liriodendron tulipifera]	0.408983
Unigene54451_8B	theta class glutathione transferase GSTT2 [Populus trichocarpa]	0.408956
Unigene18736_8B	minus strand PREDICTED: similar to Gag-protease-integrase-RT-RNaseH polyprotein [Vitis vinifera]	0.408446
Unigene17051_8B	succinic semialdehyde reductase isofom2 [Solanum lycopersicum]	0.408163
Unigene11455_8B	minus strand Tetratricopeptide-like helical [Medicago truncatula]	0.407739
Unigene42364_8B	respiratory burst oxidase-like protein [Citrullus colocynthis]	0.407501
Unigene33480_8B	Protein phosphatase 2C containing protein, expressed [Oryza sativa Japonica Group]	0.406949
Unigene53043_8B	minus strand uncharacterized protein [Arabidopsis thaliana] >gi|332192537|gb|AEE30658.1| uncharacterized protein [Arabidopsis thaliana]	0.405522
Unigene16442_8B	phosphatidylinositolglycan class O (PIG-O) family protein [Arabidopsis lyrata subsp. lyrata] >gi|297319655|gb|EFH50077.1| phosphatidylinositolglycan class O (PIG-O) family protein [Arabidopsis lyrata subsp. lyrata]	0.405132
Unigene27101_8B	PREDICTED: similar to tumor-related protein [Vitis vinifera]	0.404803
Unigene3459_8B	RecName: Full=Probable N(2),N(2)-dimethylguanosine tRNA methyltransferase 1; AltName: Full=tRNA 2,2-dimethylguanosine-26 methyltransferase 1; AltName: Full=tRNA(guanine-26,N(2)-N(2)) methyltransferase 1; AltName: Full=tRNA(m(2,2)G26)dimethyltransferase 1	0.403952
Unigene26964_8B	minus strand At5g10850 [Arabidopsis thaliana]	0.40382
Unigene26208_8B	E3 ubiquitin protein ligase upl2, putative [Ricinus communis] >gi|223533281|gb|EEF35034.1| E3 ubiquitin protein ligase upl2, putative [Ricinus communis]	0.403589
Unigene28984_8B	minus strand cysteine-rich receptor-like protein kinase 6 [Arabidopsis thaliana] >gi|75333386|sp|Q9C5S9.1|CRK6_ARATH RecName: Full=Cysteine-rich receptor-like protein kinase 6; Short=Cysteine-rich RLK6; AltName: Full=Receptor-like protein kinase 5; Flags: Precursor >gi|13506747|gb|AAK28316.1|AF224706_1 receptor-like protein kinase 5 [Arabidopsis thaliana] >gi|332659314|gb|AEE84714.1| cysteine-ric…	0.403586
Unigene18257_8B	DNAJ heat shock N-terminal domain-containing protein [Arabidopsis lyrata subsp. lyrata] >gi|297319409|gb|EFH49831.1| DNAJ heat shock N-terminal domain-containing protein [Arabidopsis lyrata subsp. lyrata]	0.402886
Unigene32196_8B	C3HC4-type RING finger domain-containing protein [Arabidopsis thaliana] >gi|332005740|gb|AED93123.1| C3HC4-type RING finger domain-containing protein [Arabidopsis thaliana]	0.402677
Unigene23465_8B	minus strand uncharacterized protein [Arabidopsis thaliana] >gi|332009565|gb|AED96948.1| uncharacterized protein [Arabidopsis thaliana]	0.402103
Unigene24138_8B	curly leaf [Arabidopsis thaliana]	0.401944
Unigene454_8B	Epstein-Barr virus EBNA-1-like protein [Oryza sativa Japonica Group]	0.401896
Unigene455_8B	minus strand JHL23J11.5 [Jatropha curcas]	0.401896
Unigene37552_8B	armadillo/beta-catenin-like repeat-containing protein [Arabidopsis thaliana] >gi|332646153|gb|AEE79674.1| armadillo/beta-catenin-like repeat-containing protein [Arabidopsis thaliana]	0.401281
Unigene32070_8B	minus strand Os10g0532100 [Oryza sativa Japonica Group] >gi|255679583|dbj|BAF27060.2| Os10g0532100 [Oryza sativa Japonica Group]	0.399613
Unigene2668_8B	OSIGBa0153E02-OSIGBa0093I20.3 [Oryza sativa Indica Group]	0.399081
Unigene15353_8B	DNA N-glycosylase/DNA-(apurinic or apyrimidinic site) lyase [Gossypium hirsutum]	0.398114
Unigene52360_8B	cytochrome P450 [Sesamum schinzianum]	0.397499
Unigene6808_8B	pentatricopeptide repeat-containing protein [Arabidopsis thaliana] >gi|75098720|sp|O49436.1|PP327_ARATH RecName: Full=Pentatricopeptide repeat-containing protein At4g20090; AltName: Full=Protein EMBRYO DEFECTIVE 1025 >gi|2827663|emb|CAA16617.1| membrane-associated salt-inducible-like protein [Arabidopsis thaliana] >gi|7268804|emb|CAB79009.1| membrane-associated salt-inducible-like protein [Arabid…	0.39722
Unigene55255_8B	Transcription elongation factor (TFIIS) family protein [Arabidopsis thaliana] >gi|332659463|gb|AEE84863.1| Transcription elongation factor (TFIIS) family protein [Arabidopsis thaliana]	0.397158
Unigene27168_8B	minus strand conserved hypothetical protein [Ricinus communis] >gi|223544898|gb|EEF46413.1| conserved hypothetical protein [Ricinus communis]	0.396674
Unigene53224_8B	germin-like protein 2 [Vitis vinifera]	0.395914
Unigene26638_8B	minus strand Dof zinc finger protein DOF1.6 [Arabidopsis thaliana] >gi|55584006|sp|Q9SX97.1|DOF16_ARATH RecName: Full=Dof zinc finger protein DOF1.6; Short=AtDOF1.6 >gi|5668794|gb|AAD46020.1|AC007519_5 Similar to gb|U82230 prolamin box binding factor (PBF) from Zea mays [Arabidopsis thaliana] >gi|332194076|gb|AEE32197.1| Dof zinc finger protein DOF1.6 [Arabidopsis thaliana]	0.395721
Unigene45889_8B	cytochrome P450 [Populus trichocarpa] >gi|222835410|gb|EEE73845.1| cytochrome P450 [Populus trichocarpa]	0.394307
Unigene16894_8B	minus strand non-LTR retroelement reverse transcriptase-like [Arabidopsis thaliana]	0.393216
Unigene15411_8B	minus strand chromatin remodeling complex subunit [Populus trichocarpa] >gi|222858115|gb|EEE95662.1| chromatin remodeling complex subunit [Populus trichocarpa]	0.393028
Unigene7434_8B	iaa-amino acid hydrolase 5 [Populus trichocarpa] >gi|222868950|gb|EEF06081.1| iaa-amino acid hydrolase 5 [Populus trichocarpa]	0.39253
Unigene54258_8B	condensin complex components subunit [Populus trichocarpa] >gi|222834117|gb|EEE72594.1| condensin complex components subunit [Populus trichocarpa]	0.391637
Unigene10697_8B	unknown [Populus trichocarpa]	0.391035
Unigene22208_8B	minus strand pentatricopeptide repeat-containing protein [Arabidopsis thaliana] >gi|122215618|sp|Q3EDF8.1|PPR28_ARATH RecName: Full=Pentatricopeptide repeat-containing protein At1g09900 >gi|332190391|gb|AEE28512.1| pentatricopeptide repeat-containing protein [Arabidopsis thaliana]	0.390051
Unigene27438_8B	minus strand Rossmann-fold NAD(P)-binding domain-containing protein [Arabidopsis thaliana] >gi|17933307|gb|AAL48236.1|AF446363_1 AT4g13180/F17N18_70 [Arabidopsis thaliana] >gi|4753652|emb|CAB41928.1| short-chain alcohol dehydrogenase like protein [Arabidopsis thaliana] >gi|7268020|emb|CAB78360.1| short-chain alcohol dehydrogenase like protein [Arabidopsis thaliana] >gi|20453399|gb|AAM19938.1| AT4…	0.389997
Unigene25688_8B	minus strand Os08g0150700 [Oryza sativa Japonica Group] >gi|113622963|dbj|BAF22908.1| Os08g0150700 [Oryza sativa Japonica Group]	0.389851
Unigene20778_8B	Calcium/lipid-binding (CaLB) phosphatase [Arabidopsis thaliana] >gi|21535746|emb|CAD35363.1| phosphatase and tensin homolog [Arabidopsis thaliana] >gi|26451280|dbj|BAC42741.1| PTEN like protein [Arabidopsis thaliana] >gi|332007046|gb|AED94429.1| Calcium/lipid-binding (CaLB) phosphatase [Arabidopsis thaliana]	0.389754
Unigene27549_8B	minus strand uncharacterized protein [Arabidopsis thaliana] >gi|5263318|gb|AAD41420.1|AC007727_9 F8K7.9 [Arabidopsis thaliana] >gi|332192016|gb|AEE30137.1| uncharacterized protein [Arabidopsis thaliana]	0.389713
Unigene32950_8B	theobromine synthase [Camellia kissii]	0.389304
Unigene5939_8B	minus strand f-box family protein [Populus trichocarpa] >gi|222861185|gb|EEE98727.1| f-box family protein [Populus trichocarpa]	0.388225
Unigene29299_8B	minus strand RING/FYVE/PHD zinc finger-containing protein [Arabidopsis thaliana] >gi|330251767|gb|AEC06861.1| RING/FYVE/PHD zinc finger-containing protein [Arabidopsis thaliana]	0.387805
Unigene18451_8B	K(+) efflux antiporter 6 [Arabidopsis thaliana] >gi|298351711|sp|B5X0N6.1|KEA6_ARATH RecName: Full=K(+) efflux antiporter 6; Short=AtKEA6 >gi|208879520|gb|ACI31305.1| At5g11800 [Arabidopsis thaliana] >gi|332004339|gb|AED91722.1| K(+) efflux antiporter 6 [Arabidopsis thaliana]	0.38729
Unigene32370_8B	minus strand HRL protein [Oryza sativa Japonica Group]	0.38726
Unigene55458_8B	minus strand RecName: Full=Membrane-associated 30 kDa protein, chloroplastic; Short=M30; Flags: Precursor >gi|169107|gb|AAA53545.1| IM30 [Pisum sativum]	0.387162
Unigene12958_8B	minus strand glycosyltransferase [Nicotiana tabacum]	0.387115
Unigene12101_8B	minus strand pentatricopeptide repeat-containing protein [Arabidopsis lyrata subsp. lyrata] >gi|297334679|gb|EFH65097.1| pentatricopeptide repeat-containing protein [Arabidopsis lyrata subsp. lyrata]	0.386144
Unigene10126_8B	minus strand Os03g0738100 [Oryza sativa Japonica Group] >gi|255674880|dbj|BAF13122.2| Os03g0738100 [Oryza sativa Japonica Group]	0.385612
Unigene29668_8B	minus strand f-box family protein [Populus trichocarpa] >gi|222861119|gb|EEE98661.1| f-box family protein [Populus trichocarpa]	0.384989
Unigene15592_8B	gland-specific fatty acyl-CoA reductase 1 [Artemisia annua]	0.383486
Unigene29854_8B	minus strand uncharacterized protein [Arabidopsis thaliana] >gi|332197111|gb|AEE35232.1| uncharacterized protein [Arabidopsis thaliana]	0.383163
Unigene38361_8B	armadillo/beta-catenin repeat family protein [Arabidopsis lyrata subsp. lyrata] >gi|297318829|gb|EFH49251.1| armadillo/beta-catenin repeat family protein [Arabidopsis lyrata subsp. lyrata]	0.382352
Unigene30322_8B	minus strand PREDICTED: similar to phospholipase D delta [Vitis vinifera]	0.382194
Unigene27915_8B	flagellin-sensitive 2 [Arabidopsis lyrata subsp. lyrata] >gi|297311032|gb|EFH41456.1| flagellin-sensitive 2 [Arabidopsis lyrata subsp. lyrata]	0.38197
Unigene57725_8B	minus strand dentin sialophosphoprotein-related protein [Arabidopsis thaliana] >gi|332645760|gb|AEE79281.1| dentin sialophosphoprotein-related protein [Arabidopsis thaliana]	0.381792
Unigene34164_8B	hydroxyproline-rich glycoprotein family protein [Arabidopsis lyrata subsp. lyrata] >gi|297313379|gb|EFH43802.1| hydroxyproline-rich glycoprotein family protein [Arabidopsis lyrata subsp. lyrata]	0.381456
Unigene28405_8B	minus strand DEAD-box ATP-dependent RNA helicase 46 [Arabidopsis thaliana] >gi|332004671|gb|AED92054.1| DEAD-box ATP-dependent RNA helicase 46 [Arabidopsis thaliana]	0.380735
Unigene24322_8B	Os06g0703900 [Oryza sativa Japonica Group] >gi|113596543|dbj|BAF20417.1| Os06g0703900 [Oryza sativa Japonica Group]	0.37939
Unigene27128_8B	26S proteasome subunit alpha 4 [Nicotiana benthamiana]	0.378389
Unigene11231_8B	minus strand lipoxygenase [Camellia sinensis]	0.378247
Unigene43276_8B	minus strand homoserine dehydrogenase [Glycine max] >gi|110617765|gb|ABG78600.1| homoserine dehydrogenase [Glycine max]	0.377493
Unigene15738_8B	malonyl CoA:flavonoid malonyltransferase 4 [Medicago truncatula]	0.37738
Unigene34437_8B	Sulfite exporter TauE/SafE family protein [Arabidopsis thaliana] >gi|18700129|gb|AAL77676.1| At2g36630/F1O11.26 [Arabidopsis thaliana] >gi|22137236|gb|AAM91463.1| At2g36630/F1O11.26 [Arabidopsis thaliana] >gi|330254181|gb|AEC09275.1| Sulfite exporter TauE/SafE family protein [Arabidopsis thaliana]	0.377171
Unigene13782_8B	Protein kinase family protein with ARM repeat domain [Arabidopsis thaliana] >gi|72004129|gb|AAZ66048.1| fused [Arabidopsis thaliana] >gi|332194406|gb|AEE32527.1| Protein kinase family protein with ARM repeat domain [Arabidopsis thaliana]	0.37701
Unigene32587_8B	armadillo/beta-catenin repeat family protein [Arabidopsis lyrata subsp. lyrata] >gi|297324167|gb|EFH54588.1| armadillo/beta-catenin repeat family protein [Arabidopsis lyrata subsp. lyrata]	0.376459
Unigene6065_8B	minus strand RabGAP/TBC domain-containing protein [Arabidopsis thaliana] >gi|51971014|dbj|BAD44199.1| GTPase activator protein of Rab-like small GTPases-like protein [Arabidopsis thaliana] >gi|332007362|gb|AED94745.1| RabGAP/TBC domain-containing protein [Arabidopsis thaliana]	0.376186
Unigene24767_8B	minus strand mitochondrial uncoupling protein 5 [Saccharum officinarum]	0.375533
Unigene27909_8B	retroelement pol polyprotein-like [Arabidopsis thaliana]	0.37455
Unigene24964_8B	minus strand RecName: Full=Cytochrome P450 97B1, chloroplastic; AltName: Full=Cytochrome P450 97A2; Flags: Precursor >gi|1360118|emb|CAA89260.1| cytochrome P450 [Pisum sativum]	0.372991
Unigene10731_8B	Rossmann-fold NAD(P)-binding domain-containing protein [Arabidopsis thaliana] >gi|330253763|gb|AEC08857.1| Rossmann-fold NAD(P)-binding domain-containing protein [Arabidopsis thaliana]	0.371611
Unigene52492_8B	beta-1,3-glucanase-like protein [Olea europaea]	0.371217
Unigene3328_8B	non-phototropic hypocotyl-like protein [Arabidopsis thaliana]	0.371074
Unigene11904_8B	ketose-bisphosphate aldolase class-II-like protein [Arabidopsis thaliana] >gi|332191575|gb|AEE29696.1| ketose-bisphosphate aldolase class-II-like protein [Arabidopsis thaliana]	0.370802
Unigene31617_8B	zinc finger family protein [Arabidopsis lyrata subsp. lyrata] >gi|297339234|gb|EFH69651.1| zinc finger family protein [Arabidopsis lyrata subsp. lyrata]	0.370031
Unigene21448_8B	minus strand F27J15.25 [Arabidopsis thaliana]	0.369924
Unigene17983_8B	minus strand PREDICTED: similar to midasin-related [Vitis vinifera]	0.369524
Unigene26900_8B	CYP90B7v1; cytochrome P450 probable campestanol to 6-deoxocathasterone or 6-oxocampestanol to cathasterone; K09587 cytochrome P450, family 90, subfamily B, polypeptide 1 (steroid 22-alpha-hydroxylase) [EC:1.14.13.-]	0.369066
Unigene50398_8B	minus strand serine/threonine protein kinase-like protein [Glycine max]	0.368782
Unigene15966_8B	minus strand cinnamoyl-CoA reductase family [Arabidopsis lyrata subsp. lyrata] >gi|297322655|gb|EFH53076.1| cinnamoyl-CoA reductase family [Arabidopsis lyrata subsp. lyrata]	0.368018
Unigene33593_8B	minus strand conserved hypothetical protein [Ricinus communis] >gi|223544231|gb|EEF45753.1| conserved hypothetical protein [Ricinus communis]	0.36783
Unigene26072_8B	cytochrome P450 enzyme [Pisum sativum]	0.367231
Unigene19419_8B	RecName: Full=Putative ribonuclease H protein At1g65750	0.36685
Unigene18469_8B	minus strand receptor-like protein kinase [Arabidopsis thaliana]	0.365919
Unigene51477_8B	minus strand fasciclin-like arabinogalactan protein 9.2 [Populus trichocarpa] >gi|222862467|gb|EEE99973.1| fasciclin-like arabinogalactan protein 9.2 [Populus trichocarpa]	0.36585
Unigene52574_8B	secretion-associated ras [Arabidopsis lyrata subsp. lyrata] >gi|297340480|gb|EFH70897.1| secretion-associated ras [Arabidopsis lyrata subsp. lyrata]	0.365215
Unigene55384_8B	minus strand Glycoside hydrolase, family 35 [Medicago truncatula]	0.365122
Unigene31471_8B	RecName: Full=UPF0497 membrane protein 5	0.364368
Unigene42538_8B	minus strand diacylglycerol acyltransferase type 2 [Olea europaea]	0.363126
Unigene16973_8B	minus strand Os10g0477100 [Oryza sativa Japonica Group] >gi|113639463|dbj|BAF26768.1| Os10g0477100 [Oryza sativa Japonica Group]	0.361709
Unigene38372_8B	minus strand AtMYB93 [Arabidopsis lyrata subsp. lyrata] >gi|297336952|gb|EFH67369.1| AtMYB93 [Arabidopsis lyrata subsp. lyrata]	0.361351
Unigene21254_8B	aquaporin, MIP family, PIP subfamily [Populus trichocarpa] >gi|222849393|gb|EEE86940.1| aquaporin, MIP family, PIP subfamily [Populus trichocarpa]	0.361097
Unigene30995_8B	minus strand F15O4.27 [Arabidopsis thaliana]	0.361061
Unigene14294_8B	Long-chain-alcohol oxidase FAO4A [Arabidopsis thaliana] >gi|300680983|sp|O65709.2|FAO4A_ARATH RecName: Full=Long-chain-alcohol oxidase FAO4A; AltName: Full=Long-chain fatty alcohol oxidase 4A >gi|332658774|gb|AEE84174.1| Long-chain-alcohol oxidase FAO4A [Arabidopsis thaliana]	0.360923
Unigene40145_8B	minus strand CTV.2 [Citrus trifoliata]	0.359166
Unigene13459_8B	GlimmerM protein 276 [Beta vulgaris]	0.358496
Unigene38090_8B	minus strand squamosa promoter-binding-like protein 7 [Arabidopsis thaliana] >gi|332005236|gb|AED92619.1| squamosa promoter-binding-like protein 7 [Arabidopsis thaliana]	0.358288
Unigene21508_8B	callose synthase 7 [Arabidopsis thaliana] >gi|334302882|sp|Q9SHJ3.3|CALS7_ARATH RecName: Full=Callose synthase 7; AltName: Full=1,3-beta-glucan synthase; AltName: Full=Protein GLUCAN SYNTHASE-LIKE 7 >gi|332189872|gb|AEE27993.1| callose synthase 7 [Arabidopsis thaliana]	0.357496
Unigene26049_8B	minus strand Acid phosphatase/vanadium-dependent haloperoxidase-related protein [Arabidopsis thaliana] >gi|332643008|gb|AEE76529.1| Acid phosphatase/vanadium-dependent haloperoxidase-related protein [Arabidopsis thaliana]	0.357375
Unigene38937_8B	Os02g0192700 [Oryza sativa Japonica Group] >gi|75139348|sp|Q7F8S5.1|PR2E2_ORYSJ RecName: Full=Peroxiredoxin-2E-2, chloroplastic; AltName: Full=Peroxiredoxin IIE-2; AltName: Full=Thioredoxin reductase 2E-2; Flags: Precursor >gi|113535696|dbj|BAF08079.1| Os02g0192700 [Oryza sativa Japonica Group]	0.356035
Unigene37748_8B	MATE efflux family protein [Arabidopsis thaliana] >gi|8979940|gb|AAF82254.1|AC008051_5 Identical to gene ZF14 from Arabidopsis thaliana gb|AB028198 and is a member of an uncharacterized integral membrane protein UPF PF|01554 family >gi|6520161|dbj|BAA87939.1| ZF14 [Arabidopsis thaliana] >gi|332195416|gb|AEE33537.1| MATE efflux family protein [Arabidopsis thaliana]	0.35542
Unigene41804_8B	spindle and kinetochore-associated protein 1-like protein [Arabidopsis thaliana] >gi|75181374|sp|Q9LZZ7.1|SKA1_ARATH RecName: Full=Spindle and kinetochore-associated protein 1 homolog >gi|332646573|gb|AEE80094.1| spindle and kinetochore-associated protein 1-like protein [Arabidopsis thaliana]	0.354662
Unigene24698_8B	ATP-binding protein [Populus trichocarpa]	0.354406
Unigene42909_8B	Aldolase-type TIM barrel family protein [Arabidopsis thaliana] >gi|145332391|ref|NP_001078152.1| Aldolase-type TIM barrel family protein [Arabidopsis thaliana] >gi|122195548|sp|Q24JJ8.1|GLO3_ARATH RecName: Full=Peroxisomal (S)-2-hydroxy-acid oxidase GLO3; AltName: Full=Glycolate oxidase 3; Short=AtGLO3; Short=GOX 3; AltName: Full=Short chain alpha-hydroxy acid oxidase GLO3 >gi|90093298|gb|ABD8516…	0.353689
Unigene40799_8B	minus strand kaurene oxidase [Stevia rebaudiana]	0.352948
Unigene18644_8B	minus strand protein kinase family protein [Arabidopsis thaliana] >gi|332646095|gb|AEE79616.1| protein kinase family protein [Arabidopsis thaliana]	0.35282
Unigene30741_8B	sigma factor [Spinacia oleracea]	0.352701
Unigene18860_8B	minus strand acetyl CoA geraniol/citronellol acetyltransferase [Rosa hybrid cultivar]	0.352205
Unigene26356_8B	ERT2 [Arabidopsis thaliana]	0.351832
Unigene21548_8B	minus strand PREDICTED: hypothetical protein [Vitis vinifera]	0.351203
Unigene1959_8B	unnamed protein product [Vitis vinifera]	0.349616
Unigene4748_8B	RING/U-box protein [Arabidopsis thaliana] >gi|332640753|gb|AEE74274.1| RING/U-box protein [Arabidopsis thaliana]	0.349289
Unigene19647_8B	minus strand glycosyltransferase family protein 47 [Arabidopsis lyrata subsp. lyrata] >gi|297335141|gb|EFH65559.1| glycosyltransferase family protein 47 [Arabidopsis lyrata subsp. lyrata]	0.349207
Unigene24370_8B	minus strand uncharacterized protein [Arabidopsis thaliana] >gi|27808500|gb|AAO24530.1| At3g14430 [Arabidopsis thaliana] >gi|332642003|gb|AEE75524.1| uncharacterized protein [Arabidopsis thaliana]	0.349175
Unigene17660_8B	RNA binding protein, putative; K11145 ribonuclease III family protein	0.349018
Unigene27835_8B	cytochrome P-450 [Phalaenopsis sp. SM9108]	0.348515
Unigene39378_8B	minus strand phytochrome and flowering time regulatory protein 1 [Arabidopsis thaliana] >gi|332192519|gb|AEE30640.1| phytochrome and flowering time regulatory protein 1 [Arabidopsis thaliana]	0.348132
Unigene20169_8B	minus strand predicted protein [Populus trichocarpa] >gi|222871562|gb|EEF08693.1| predicted protein [Populus trichocarpa]	0.347962
Unigene50866_8B	uncharacterized protein [Arabidopsis thaliana] >gi|332640654|gb|AEE74175.1| uncharacterized protein [Arabidopsis thaliana]	0.346314
Unigene51531_8B	minus strand protease Do-like 7 [Arabidopsis thaliana] >gi|75330785|sp|Q8RY22.1|DEGP7_ARATH RecName: Full=Protease Do-like 7 >gi|19310429|gb|AAL84951.1| AT3g03380/T21P5_20 [Arabidopsis thaliana] >gi|27363448|gb|AAO11643.1| At3g03380/T21P5_20 [Arabidopsis thaliana] >gi|332640417|gb|AEE73938.1| protease Do-like 7 [Arabidopsis thaliana]	0.344302
Unigene4223_8B	minus strand ATPIP5K1 [Arabidopsis lyrata subsp. lyrata] >gi|297336324|gb|EFH66741.1| ATPIP5K1 [Arabidopsis lyrata subsp. lyrata]	0.343836
Unigene11820_8B	protein kinase-like protein [Arabidopsis thaliana]	0.342811
Unigene14490_8B	serine/threonine protein kinase [Arabidopsis thaliana]	0.341972
Unigene2026_8B	OSIGBa0114M03.4 [Oryza sativa Indica Group]	0.341948
Unigene51029_8B	glutaredoxin [Populus trichocarpa] >gi|222861806|gb|EEE99348.1| glutaredoxin [Populus trichocarpa]	0.340837
Unigene23273_8B	minus strand CCT motif family protein, expressed [Oryza sativa Japonica Group]	0.340756
Unigene23852_8B	minus strand Os01g0168100 [Oryza sativa Japonica Group] >gi|13486675|dbj|BAB39912.1| P0028E10.16 [Oryza sativa Japonica Group] >gi|15528776|dbj|BAB64818.1| kinase interacting protein 1 -like [Oryza sativa Japonica Group] >gi|20804819|dbj|BAB92502.1| kinase interacting protein 1 -like [Oryza sativa Japonica Group] >gi|113531657|dbj|BAF04040.1| Os01g0168100 [Oryza sativa Japonica Group]	0.340665
Unigene52189_8B	minus strand Acetylglutamate kinase, putative [Ricinus communis] >gi|223542147|gb|EEF43691.1| Acetylglutamate kinase, putative [Ricinus communis]	0.340619
Unigene24456_8B	minus strand glucan endo-1,3-beta-glucosidase 7 [Arabidopsis thaliana] >gi|259016223|sp|Q9M069.2|E137_ARATH RecName: Full=Glucan endo-1,3-beta-glucosidase 7; AltName: Full=(1->3)-beta-glucan endohydrolase 7; Short=(1->3)-beta-glucanase 7; AltName: Full=Beta-1,3-endoglucanase 7; Short=Beta-1,3-glucanase 7; Flags: Precursor >gi|332660984|gb|AEE86384.1| glucan endo-1,3-beta-glucosidase 7 [Arabidopsi…	0.340543
Unigene19938_8B	Nucleotide/sugar transporter family protein [Arabidopsis thaliana] >gi|332009463|gb|AED96846.1| Nucleotide/sugar transporter family protein [Arabidopsis thaliana]	0.340243
Unigene54030_8B	Os10g0419100 [Oryza sativa Japonica Group] >gi|255679407|dbj|BAF26529.2| Os10g0419100 [Oryza sativa Japonica Group]	0.340175
Unigene39993_8B	ESTs gb|H76594 and gb|H76252 come from this gene [Arabidopsis thaliana]	0.340131
Unigene10465_8B	tRNA synthetase class I (C) family protein [Arabidopsis lyrata subsp. lyrata] >gi|297327000|gb|EFH57420.1| tRNA synthetase class I (C) family protein [Arabidopsis lyrata subsp. lyrata]	0.338421
Unigene54276_8B	minus strand DNAJ heat shock N-terminal domain-containing protein [Arabidopsis thaliana] >gi|330252094|gb|AEC07188.1| DNAJ heat shock N-terminal domain-containing protein [Arabidopsis thaliana]	0.337896
Unigene13602_8B	TIL; temperature-induced lipocalin; K03098 outer membrane lipoprotein Blc	0.337851
Unigene315_8B	plastid hexose transporter [Vitis vinifera]	0.337391
Unigene29625_8B	minus strand cytochrome P450 [Populus trichocarpa] >gi|222869208|gb|EEF06339.1| cytochrome P450 [Populus trichocarpa]	0.334976
Unigene55893_8B	uvrB/uvrC motif-containing protein [Arabidopsis thaliana] >gi|330250602|gb|AEC05696.1| uvrB/uvrC motif-containing protein [Arabidopsis thaliana]	0.334265
Unigene13118_8B	ketol-acid reductoisomerase [Arabidopsis lyrata subsp. lyrata] >gi|297322308|gb|EFH52729.1| ketol-acid reductoisomerase [Arabidopsis lyrata subsp. lyrata]	0.334001
Unigene54351_8B	minus strand D6-type cyclin [Populus trichocarpa]	0.333706
Unigene1671_8B	minus strand arogenate dehydratase 3 [Petunia x hybrida]	0.333061
Unigene12921_8B	APUM12 [Arabidopsis lyrata subsp. lyrata] >gi|297310295|gb|EFH40719.1| APUM12 [Arabidopsis lyrata subsp. lyrata]	0.333
Unigene23815_8B	t-complex polypeptide 1 [Bruguiera sexangula]	0.332744
Unigene4719_8B	grpE like protein [Arabidopsis thaliana] >gi|7269530|emb|CAB79533.1| grpE like protein [Arabidopsis thaliana]	0.331729
Unigene20543_8B	Homeobox protein LUMINIDEPENDENS, putative [Ricinus communis] >gi|223540042|gb|EEF41619.1| Homeobox protein LUMINIDEPENDENS, putative [Ricinus communis]	0.331456
Unigene15626_8B	minus strand uncharacterized protein [Arabidopsis thaliana] >gi|15010642|gb|AAK73980.1| At1g59710/T30E16_31 [Arabidopsis thaliana] >gi|22137290|gb|AAM91490.1| At1g59710/T30E16_31 [Arabidopsis thaliana] >gi|332195485|gb|AEE33606.1| uncharacterized protein [Arabidopsis thaliana]	0.330196
Unigene54262_8B	predicted protein [Populus trichocarpa] >gi|222855302|gb|EEE92849.1| predicted protein [Populus trichocarpa]	0.329616
Unigene54786_8B	minus strand 14-3-3 protein [Pimpinella brachycarpa]	0.329486
Unigene25982_8B	ATEXO70G2 [Arabidopsis lyrata subsp. lyrata] >gi|297340169|gb|EFH70586.1| ATEXO70G2 [Arabidopsis lyrata subsp. lyrata]	0.329396
Unigene54954_8B	minus strand precursor of protein cell division protease ftsh-like protein [Populus trichocarpa] >gi|222843653|gb|EEE81200.1| precursor of protein cell division protease ftsh-like protein [Populus trichocarpa]	0.327776
Unigene41253_8B	peroxisome biogenesis factor 13 [Nicotiana tabacum]	0.327525
Unigene18274_8B	elongation factor EF-2 [Arabidopsis thaliana] >gi|332643181|gb|AEE76702.1| elongation factor EF-2 [Arabidopsis thaliana]	0.327501
Unigene19733_8B	minus strand Os06g0654500 [Oryza sativa Japonica Group] >gi|255677286|dbj|BAH93662.1| Os06g0654500 [Oryza sativa Japonica Group]	0.327277
Unigene27652_8B	minus strand glyceraldehyde 3-phosphate dehydrogenase [Allium schoenoprasum]	0.32715
Unigene6179_8B	minus strand phototropic-responsive NPH3 family protein [Arabidopsis lyrata subsp. lyrata] >gi|297337557|gb|EFH67974.1| phototropic-responsive NPH3 family protein [Arabidopsis lyrata subsp. lyrata]	0.327027
Unigene6178_8B	RecName: Full=UPF0497 membrane protein 9	0.327027
Unigene23712_8B	transcription factor [Vicia faba var. minor]	0.326772
Unigene18553_8B	BSD [Medicago truncatula]	0.326691
Unigene34044_8B	minus strand RecName: Full=Probable protein arginine N-methyltransferase 3	0.326223
Unigene2061_8B	lecithine cholesterol acyltransferase-like protein [Medicago truncatula]	0.326076
Unigene21267_8B	membrane alanyl aminopeptidase [Arabidopsis lyrata subsp. lyrata] >gi|297334795|gb|EFH65213.1| membrane alanyl aminopeptidase [Arabidopsis lyrata subsp. lyrata]	0.326069
Unigene18176_8B	uncharacterized protein [Arabidopsis thaliana] >gi|88010872|gb|ABD38866.1| At4g14615 [Arabidopsis thaliana] >gi|332658066|gb|AEE83466.1| uncharacterized protein [Arabidopsis thaliana]	0.326
Unigene22501_8B	Os09g0560300 [Oryza sativa Japonica Group] >gi|113632158|dbj|BAF25839.1| Os09g0560300 [Oryza sativa Japonica Group]	0.325898
Unigene23285_8B	deoxyhypusine synthase [Crotalaria juncea]	0.325413
Unigene51329_8B	lipoic acid synthase-like protein [Arabidopsis thaliana]	0.325315
Unigene11443_8B	ureide permease 1 [Arabidopsis thaliana] >gi|68566149|sp|Q9ZPR7.1|UPS1_ARATH RecName: Full=Ureide permease 1; Short=AtUPS1 >gi|4406756|gb|AAD20067.1| expressed protein [Arabidopsis thaliana] >gi|115646808|gb|ABJ17125.1| At2g03590 [Arabidopsis thaliana] >gi|330250624|gb|AEC05718.1| ureide permease 1 [Arabidopsis thaliana]	0.324958
Unigene31898_8B	hypothetical protein LOC100383155 [Zea mays] >gi|224028455|gb|ACN33303.1| unknown [Zea mays]	0.324927
Unigene19854_8B	minus strand AT5G66160 [Arabidopsis thaliana]	0.32463
Unigene22981_8B	homeobox-leucine zipper protein ATHB-40 [Arabidopsis lyrata subsp. lyrata] >gi|297312830|gb|EFH43253.1| homeobox-leucine zipper protein ATHB-40 [Arabidopsis lyrata subsp. lyrata]	0.324329
Unigene22216_8B	Os08g0459100 [Oryza sativa Japonica Group] >gi|113623941|dbj|BAF23886.1| Os08g0459100 [Oryza sativa Japonica Group]	0.323454
Unigene24386_8B	minus strand secondary cell wall-related glycosyltransferase family 8 [Populus tremula x Populus tremuloides]	0.322614
Unigene25845_8B	OSIGBa0122F23.6 [Oryza sativa Indica Group]	0.321956
Unigene23463_8B	U5 small nuclear ribonucleoprotein helicase [Arabidopsis thaliana] >gi|9759460|dbj|BAB10376.1| RNA helicase [Arabidopsis thaliana] >gi|332010043|gb|AED97426.1| U5 small nuclear ribonucleoprotein helicase [Arabidopsis thaliana]	0.32156
Unigene27107_8B	Enod8.3 [Medicago truncatula]	0.321475
Unigene56743_8B	>Unigene56743_8B 55 249	0.321204
Unigene48544_8B	conserved hypothetical protein [Ricinus communis] >gi|223533659|gb|EEF35396.1| conserved hypothetical protein [Ricinus communis]	0.321186
Unigene18543_8B	minus strand polyprotein [Citrus sinensis]	0.321039
Unigene30580_8B	minus strand Os03g0172000 [Oryza sativa Japonica Group] >gi|113547587|dbj|BAF11030.1| Os03g0172000 [Oryza sativa Japonica Group]	0.320496
Unigene54429_8B	Ribosomal protein S10, eukaryotic and archaeal form [Medicago truncatula]	0.320044
Unigene27562_8B	ATPAP16/PAP16 [Arabidopsis lyrata subsp. lyrata] >gi|297330620|gb|EFH61039.1| ATPAP16/PAP16 [Arabidopsis lyrata subsp. lyrata]	0.318708
Unigene26515_8B	minus strand stress-associated protein 1 [Solanum pennellii]	0.31848
Unigene31241_8B	minus strand conserved hypothetical protein [Ricinus communis] >gi|223551019|gb|EEF52505.1| conserved hypothetical protein [Ricinus communis]	0.318347
Unigene50643_8B	tetraspanin2 [Arabidopsis thaliana] >gi|40822966|gb|AAR92249.1| At2g19580 [Arabidopsis thaliana] >gi|46518389|gb|AAS99676.1| At2g19580 [Arabidopsis thaliana] >gi|330251803|gb|AEC06897.1| tetraspanin2 [Arabidopsis thaliana]	0.318286
Unigene43412_8B	PREDICTED: similar to CPuORF25 (Conserved peptide upstream open reading frame 25) [Vitis vinifera]	0.318093
Unigene24865_8B	cytosolic glucose-6-phosphate isomerase [Helianthus annuus]	0.317825
Unigene20328_8B	Os01g0227800 [Oryza sativa Japonica Group] >gi|255673020|dbj|BAF04388.2| Os01g0227800 [Oryza sativa Japonica Group]	0.31773
Unigene6920_8B	transferase family protein [Arabidopsis lyrata subsp. lyrata] >gi|297338001|gb|EFH68418.1| transferase family protein [Arabidopsis lyrata subsp. lyrata]	0.317507
Unigene15250_8B	CBS and transporter associated domain-containing protein [Arabidopsis thaliana] >gi|330251214|gb|AEC06308.1| CBS and transporter associated domain-containing protein [Arabidopsis thaliana]	0.316693
Unigene21838_8B	minus strand ATP binding protein, putative [Ricinus communis] >gi|223548008|gb|EEF49500.1| ATP binding protein, putative [Ricinus communis]	0.316479
Unigene53352_8B	minus strand uncharacterized protein [Arabidopsis thaliana] >gi|332659451|gb|AEE84851.1| uncharacterized protein [Arabidopsis thaliana]	0.316405
Unigene2975_8B	minus strand aminotransferase family protein [Populus trichocarpa] >gi|222860546|gb|EEE98093.1| aminotransferase family protein [Populus trichocarpa]	0.316329
Unigene51066_8B	CwfJ-like protein [Arabidopsis thaliana] >gi|332195253|gb|AEE33374.1| CwfJ-like protein [Arabidopsis thaliana]	0.316119
Unigene18091_8B	Os05g0155700 [Oryza sativa Japonica Group] >gi|113578244|dbj|BAF16607.1| Os05g0155700 [Oryza sativa Japonica Group]	0.316073
Unigene56577_8B	minus strand ADP-ribosylation factor [Hyacinthus orientalis]	0.315982
Unigene32249_8B	calcium-binding EF-hand-containing protein [Arabidopsis thaliana] >gi|3128177|gb|AAC16081.1| expressed protein [Arabidopsis thaliana] >gi|330255313|gb|AEC10407.1| calcium-binding EF-hand-containing protein [Arabidopsis thaliana]	0.315806
Unigene53657_8B	Os08g0343300 [Oryza sativa Japonica Group] >gi|113623563|dbj|BAF23508.1| Os08g0343300 [Oryza sativa Japonica Group]	0.315595
Unigene32060_8B	ntegral membrane transporter family protein [Arabidopsis lyrata subsp. lyrata] >gi|297317973|gb|EFH48395.1| integral membrane transporter family protein [Arabidopsis lyrata subsp. lyrata]	0.314448
Unigene23245_8B	minus strand tyrosine-rich hydroxyproline-rich glycoprotein [Petroselinum crispum]	0.313953
Unigene34226_8B	phosphoribosylanthranilate isomerase [Solanum pennellii]	0.313634
Unigene26978_8B	minus strand LTCOR11 [Lavatera thuringiaca]	0.313381
Unigene15452_8B	minus strand allene oxide cyclase 6 [Glycine max]	0.313048
Unigene56511_8B	minus strand RecName: Full=Probable receptor-like protein kinase At1g11050; Flags: Precursor >gi|1931642|gb|AAB65477.1| Ser/Thr protein kinase isolog; 46094-44217 [Arabidopsis thaliana]	0.313018
Unigene13211_8B	minus strand NAC domain protein, IPR003441 [Populus trichocarpa] >gi|222856180|gb|EEE93727.1| NAC domain protein, IPR003441 [Populus trichocarpa]	0.312802
Unigene39543_8B	ATP-binding protein [Populus trichocarpa]	0.312475
Unigene32474_8B	uncharacterized protein [Arabidopsis thaliana] >gi|332641614|gb|AEE75135.1| uncharacterized protein [Arabidopsis thaliana]	0.312124
Unigene13630_8B	nonspecific lipid-transfer protein precursor [Brassica napus]	0.312102
Unigene53261_8B	minus strand NBS-LRR type resistance protein [Beta vulgaris]	0.310175
Unigene48942_8B	uncharacterized protein [Arabidopsis thaliana] >gi|42571907|ref|NP_974044.1| uncharacterized protein [Arabidopsis thaliana] >gi|332195330|gb|AEE33451.1| uncharacterized protein [Arabidopsis thaliana] >gi|332195331|gb|AEE33452.1| uncharacterized protein [Arabidopsis thaliana]	0.309588
Unigene27132_8B	minus strand octicosapeptide/Phox/Be.1 domain-containing protein [Arabidopsis thaliana] >gi|7940289|gb|AAF70848.1|AC003113_15 F2401.12 [Arabidopsis thaliana] >gi|332195840|gb|AEE33961.1| octicosapeptide/Phox/Be.1 domain-containing protein [Arabidopsis thaliana]	0.309005
Unigene40303_8B	C2H2L domain class transcription factor [Malus x domestica]	0.308615
Unigene2971_8B	minus strand RAPTOR1B [Arabidopsis lyrata subsp. lyrata] >gi|297330540|gb|EFH60959.1| RAPTOR1B [Arabidopsis lyrata subsp. lyrata]	0.306227
Unigene26298_8B	minus strand uncharacterized protein [Arabidopsis thaliana] >gi|332195570|gb|AEE33691.1| uncharacterized protein [Arabidopsis thaliana]	0.306186
Unigene13923_8B	minus strand CCR4 associated factor 1-related protein [Capsicum annuum]	0.305972
Unigene20150_8B	minus strand beta-ketoacyl-coa synthase family protein [Populus trichocarpa] >gi|222855427|gb|EEE92974.1| beta-ketoacyl-coa synthase family protein [Populus trichocarpa]	0.305831
Unigene53849_8B	minus strand LATE BLOOMER 1 [Pisum sativum]	0.30552
Unigene15808_8B	unnamed protein product [Vitis vinifera]	0.305465
Unigene50722_8B	minus strand AT2G01110 [Arabidopsis thaliana]	0.305458
Unigene56065_8B	minus strand Unknown protein [Arabidopsis thaliana]	0.305413
Unigene16459_8B	minus strand Molybdopterin adenylyltransferase [Arabidopsis thaliana] >gi|26454618|sp|Q39054.2|CNX1_ARATH RecName: Full=Molybdopterin biosynthesis protein CNX1; AltName: Full=Molybdenum cofactor biosynthesis enzyme CNX1; Includes: RecName: Full=Molybdopterin molybdenumtransferase; Short=MPT Mo-transferase; AltName: Full=Domain E; Includes: RecName: Full=Molybdopterin adenylyltransferase; Short=MP…	0.305145
Unigene45907_8B	minus strand transcription factor TCP13 [Arabidopsis thaliana] >gi|75194218|sp|Q9S7W5.1|TCP13_ARATH RecName: Full=Transcription factor TCP13; AltName: Full=Plastid transcription factor 1; AltName: Full=TFPD >gi|6681577|dbj|BAA88760.1| TFPD [Arabidopsis thaliana] >gi|25082706|gb|AAN71993.1| expressed protein [Arabidopsis thaliana] >gi|31711844|gb|AAP68278.1| At3g02156 [Arabidopsis thaliana] >gi|33…	0.305123
Unigene11872_8B	AT5G16210 [Arabidopsis thaliana]	0.304755
Unigene29579_8B	minus strand pathogenesis-related protein 1-like protein [Volvox carteri f. nagariensis] >gi|300268585|gb|EFJ52765.1| pathogenesis-related protein 1-like protein [Volvox carteri f. nagariensis]	0.304656
Unigene55043_8B	minus strand hydrolase, alpha/beta fold family protein [Arabidopsis thaliana] >gi|11994705|dbj|BAB02943.1| hydrolase-like protein [Arabidopsis thaliana] >gi|51536428|gb|AAU05452.1| At3g24420 [Arabidopsis thaliana] >gi|53828585|gb|AAU94402.1| At3g24420 [Arabidopsis thaliana] >gi|332643375|gb|AEE76896.1| hydrolase, alpha/beta fold family protein [Arabidopsis thaliana]	0.30382
Unigene19316_8B	adhesive/proline-rich protein homolog-like protein [Oryza sativa Japonica Group]	0.303363
Unigene16885_8B	pollen-specific polygalacturonase [Brassica rapa subsp. campestris]	0.302539
Unigene51097_8B	minus strand AT hook motif DNA-binding family protein [Arabidopsis thaliana] >gi|119657370|tpd|FAA00284.1| TPA: AT-hook motif nuclear localized protein 13 [Arabidopsis thaliana] >gi|332658571|gb|AEE83971.1| AT hook motif DNA-binding family protein [Arabidopsis thaliana]	0.302451
Unigene57081_8B	minus strand kinase family protein [Arabidopsis lyrata subsp. lyrata] >gi|297325549|gb|EFH55969.1| kinase family protein [Arabidopsis lyrata subsp. lyrata]	0.302408
Unigene31643_8B	minus strand cytochrome P450 [Populus trichocarpa] >gi|222865048|gb|EEF02179.1| cytochrome P450 [Populus trichocarpa]	0.30236
Unigene49992_8B	minus strand translation initiation factor eIF-3 subunit 10 [Arabidopsis thaliana] >gi|23396624|sp|Q9LD55.1|EIF3A_ARATH RecName: Full=Eukaryotic translation initiation factor 3 subunit A; Short=eIF3a; AltName: Full=Eukaryotic translation initiation factor 3 large subunit; AltName: Full=Eukaryotic translation initiation factor 3 subunit 10; AltName: Full=eIF-3-theta; AltName: Full=p114 >gi|1240774…	0.301767
Unigene50216_8B	Os02g0215900 [Oryza sativa Japonica Group] >gi|255670720|dbj|BAF08206.2| Os02g0215900 [Oryza sativa Japonica Group]	0.301334
Unigene25925_8B	minus strand RST1 [Arabidopsis thaliana]	0.300986
Unigene31891_8B	protease inhibitor/seed storage/lipid transfer protein family protein [Arabidopsis lyrata subsp. lyrata] >gi|297327797|gb|EFH58217.1| protease inhibitor/seed storage/lipid transfer protein family protein [Arabidopsis lyrata subsp. lyrata]	0.300508
Unigene54665_8B	NHL domain-containing protein [Arabidopsis thaliana] >gi|330250353|gb|AEC05447.1| NHL domain-containing protein [Arabidopsis thaliana]	0.300171
Unigene25327_8B	minus strand kinesin-like polypeptides 8 [Nicotiana tabacum]	0.299668
Unigene52818_8B	At1g56180/F14G9_20 [Arabidopsis thaliana]	0.299654
Unigene30106_8B	minus strand EMB1793 [Arabidopsis lyrata subsp. lyrata] >gi|297334895|gb|EFH65313.1| EMB1793 [Arabidopsis lyrata subsp. lyrata]	0.299255
Unigene2742_8B	minus strand Isocitrate dehydrogenase [NAD] catalytic subunit 5 [Arabidopsis thaliana] >gi|75249591|sp|Q945K7.1|IDH5_ARATH RecName: Full=Isocitrate dehydrogenase [NAD] catalytic subunit 5, mitochondrial; AltName: Full=IDH-V; AltName: Full=Isocitric dehydrogenase 5; AltName: Full=NAD(+)-specific ICDH 5; Flags: Precursor >gi|15724320|gb|AAL06553.1|AF412100_1 W25EPL23M/W25EPL23M [Arabidopsis thalian…	0.297773
Unigene56168_8B	cytochrome b561 [Arabidopsis thaliana]	0.297512
Unigene14816_8B	Os10g0459300 [Oryza sativa Japonica Group] >gi|255679466|dbj|BAH94918.1| Os10g0459300 [Oryza sativa Japonica Group]	0.297322
Unigene51656_8B	minus strand UVB-resistance 8 [Arabidopsis lyrata subsp. lyrata] >gi|297312414|gb|EFH42838.1| UVB-resistance 8 [Arabidopsis lyrata subsp. lyrata]	0.297276
Unigene28941_8B	glyoxal or galactose oxidase [Chlamydomonas reinhardtii] >gi|158271587|gb|EDO97403.1| glyoxal or galactose oxidase [Chlamydomonas reinhardtii]	0.297211
Unigene6579_8B	minus strand DNAJ heat shock N-terminal domain-containing protein [Arabidopsis thaliana] >gi|332196232|gb|AEE34353.1| DNAJ heat shock N-terminal domain-containing protein [Arabidopsis thaliana]	0.296604
Unigene24438_8B	glyoxal oxidase-related protein [Arabidopsis thaliana] >gi|332646158|gb|AEE79679.1| glyoxal oxidase-related protein [Arabidopsis thaliana]	0.296308
Unigene14125_8B	minus strand gag-pol polyprotein [Populus deltoides]	0.295618
Unigene31440_8B	amidase family protein [Populus trichocarpa] >gi|222869101|gb|EEF06232.1| amidase family protein [Populus trichocarpa]	0.293915
Unigene3757_8B	Os05g0516400 [Oryza sativa Japonica Group] >gi|255676490|dbj|BAH93217.1| Os05g0516400 [Oryza sativa Japonica Group]	0.293508
Unigene25492_8B	SWIB complex BAF60b domain-containing protein [Arabidopsis thaliana] >gi|332659200|gb|AEE84600.1| SWIB complex BAF60b domain-containing protein [Arabidopsis thaliana]	0.293476
Unigene41741_8B	uncharacterized protein [Arabidopsis thaliana] >gi|30685032|ref|NP_849677.1| uncharacterized protein [Arabidopsis thaliana] >gi|42571511|ref|NP_973846.1| uncharacterized protein [Arabidopsis thaliana] >gi|15450363|gb|AAK96475.1| At1g16840/F17F16.27 [Arabidopsis thaliana] >gi|332191384|gb|AEE29505.1| uncharacterized protein [Arabidopsis thaliana] >gi|332191386|gb|AEE29507.1| uncharacterized protei…	0.292877
Unigene15229_8B	minus strand PLATZ transcription factor family protein [Arabidopsis thaliana] >gi|330252967|gb|AEC08061.1| PLATZ transcription factor family protein [Arabidopsis thaliana]	0.292619
Unigene33259_8B	minus strand hypothetical protein RCOM_0991200 [Ricinus communis] >gi|223539804|gb|EEF41384.1| hypothetical protein RCOM_0991200 [Ricinus communis]	0.292425
Unigene32764_8B	minus strand FAD/NAD(P)-binding oxidoreductase domain-containing protein [Arabidopsis thaliana] >gi|332195342|gb|AEE33463.1| FAD/NAD(P)-binding oxidoreductase domain-containing protein [Arabidopsis thaliana]	0.292414
Unigene14159_8B	minus strand F-box/kelch-repeat protein [Arabidopsis thaliana] >gi|75186440|sp|Q9M8L2.1|FBK30_ARATH RecName: Full=F-box/kelch-repeat protein At1g80440 >gi|332198284|gb|AEE36405.1| F-box/kelch-repeat protein [Arabidopsis thaliana]	0.292271
Unigene28923_8B	predicted protein [Populus trichocarpa] >gi|222848779|gb|EEE86326.1| predicted protein [Populus trichocarpa]	0.290762
Unigene22242_8B	minus strand unnamed protein product [Vitis vinifera]	0.290631
Unigene25477_8B	minus strand RecName: Full=G-type lectin S-receptor-like serine/threonine-protein kinase At4g27290; Flags: Precursor	0.290578
Unigene8920_8B	minus strand E3 ubiquitin protein ligase upl2, putative [Ricinus communis] >gi|223533281|gb|EEF35034.1| E3 ubiquitin protein ligase upl2, putative [Ricinus communis]	0.28725
Unigene21127_8B	chloroplast 30S ribosomal protein S10 [Daucus carota]	0.286879
Unigene21627_8B	minus strand predicted protein [Populus trichocarpa] >gi|222846759|gb|EEE84306.1| predicted protein [Populus trichocarpa]	0.286719
Unigene53685_8B	minus strand potassium efflux antiporter [Populus trichocarpa] >gi|222861554|gb|EEE99096.1| potassium efflux antiporter [Populus trichocarpa]	0.286295
Unigene7915_8B	minus strand PREDICTED: similar to protease inhibitor/seed storage/lipid transfer protein (LTP) family protein [Vitis vinifera]	0.28603
Unigene46181_8B	minus strand Os03g0176600 [Oryza sativa Japonica Group] >gi|255674246|dbj|BAH92011.1| Os03g0176600 [Oryza sativa Japonica Group]	0.285651
Unigene29165_8B	PREDICTED: similar to pentatricopeptide (PPR) repeat-containing protein [Vitis vinifera]	0.28453
Unigene31142_8B	minus strand Zinc finger, ZZ-type; Zinc finger, C2H2-type [Medicago truncatula]	0.284067
Unigene30958_8B	predicted protein [Populus trichocarpa] >gi|118487022|gb|ABK95342.1| unknown [Populus trichocarpa] >gi|222851470|gb|EEE89017.1| predicted protein [Populus trichocarpa]	0.283699
Unigene17090_8B	minus strand beta-amylase 7 [Arabidopsis thaliana] >gi|294956510|sp|O80831.2|BAM7_ARATH RecName: Full=Beta-amylase 7; AltName: Full=1,4-alpha-D-glucan maltohydrolase; AltName: Full=Beta-amylase 4 >gi|330255519|gb|AEC10613.1| beta-amylase 7 [Arabidopsis thaliana]	0.283022
Unigene7232_8B	minus strand patatin-like phospholipase domain-containing protein [Arabidopsis thaliana] >gi|38603808|gb|AAR24649.1| At1g33270 [Arabidopsis thaliana] >gi|332193457|gb|AEE31578.1| patatin-like phospholipase domain-containing protein [Arabidopsis thaliana]	0.282694
Unigene7559_8B	minus strand protein trichome birefringence-like 23 [Arabidopsis thaliana] >gi|3600054|gb|AAC35541.1| F2P3.4 gene product [Arabidopsis thaliana] >gi|71143056|gb|AAZ23919.1| At4g11090 [Arabidopsis thaliana] >gi|332657571|gb|AEE82971.1| protein trichome birefringence-like 23 [Arabidopsis thaliana]	0.282102
Unigene5079_8B	minus strand translocase Oep16 [Arabidopsis thaliana] >gi|79316160|ref|NP_001030919.1| translocase Oep16 [Arabidopsis thaliana] >gi|332646884|gb|AEE80405.1| translocase Oep16 [Arabidopsis thaliana] >gi|332646885|gb|AEE80406.1| translocase Oep16 [Arabidopsis thaliana]	0.282085
Unigene5080_8B	minus strand uncharacterized protein [Arabidopsis thaliana] >gi|332008348|gb|AED95731.1| uncharacterized protein [Arabidopsis thaliana]	0.282085
Unigene10044_8B	minus strand aminophospholipid ATPase [Populus trichocarpa] >gi|222864446|gb|EEF01577.1| aminophospholipid ATPase [Populus trichocarpa]	0.281272
Unigene48281_8B	OSIGBa0148J22.4 [Oryza sativa Indica Group] >gi|116317863|emb|CAH65893.1| OSIGBa0132G14.1 [Oryza sativa Indica Group]	0.281117
Unigene17316_8B	minus strand class III chitinase [Dimocarpus longan]	0.280231
Unigene15986_8B	glycosyl hydrolase family 1 protein [Arabidopsis lyrata subsp. lyrata] >gi|297311887|gb|EFH42311.1| glycosyl hydrolase family 1 protein [Arabidopsis lyrata subsp. lyrata]	0.279701
Unigene31224_8B	RBP50 [Cucurbita maxima]	0.279535
Unigene45966_8B	plastid division2 protein [Arabidopsis thaliana] >gi|75215718|sp|Q9XII1.1|PDV2_ARATH RecName: Full=Plastid division protein PDV2; AltName: Full=Protein PLASTID DIVISION2 >gi|4678204|gb|AAD26950.1| expressed protein [Arabidopsis thaliana] >gi|117413982|dbj|BAF36495.1| plastid division protein PDV2 [Arabidopsis thaliana] >gi|117413986|dbj|BAF36497.1| plastid division protein PDV2 [Arabidopsis thali…	0.276465
Unigene26806_8B	minus strand plant synaptotagmin [Populus trichocarpa] >gi|222866624|gb|EEF03755.1| plant synaptotagmin [Populus trichocarpa]	0.276046
Unigene10775_8B	Os02g0264300 [Oryza sativa Japonica Group] >gi|113536025|dbj|BAF08408.1| Os02g0264300 [Oryza sativa Japonica Group]	0.274162
Unigene53182_8B	Os08g0135400 [Oryza sativa Japonica Group] >gi|46390797|dbj|BAD16303.1| Copine I-like protein [Oryza sativa Japonica Group] >gi|113622910|dbj|BAF22855.1| Os08g0135400 [Oryza sativa Japonica Group]	0.273554
Unigene3603_8B	minus strand RecName: Full=Translation factor GUF1 homolog, mitochondrial; AltName: Full=Elongation factor 4 homolog; Short=EF-4; AltName: Full=GTPase GUF1 homolog; AltName: Full=Ribosomal back-translocase; Flags: Precursor	0.273486
Unigene25266_8B	Chain A, Crystal Structure Of Z. Mays Ck2 Alpha Subunit In Complex With The Inhibitor 4,5,6,7-Tetrabromo-1-Carboxymethylbenzimidazole (K68)	0.273299
Unigene14319_8B	Os03g0242100 [Oryza sativa Japonica Group] >gi|255674357|dbj|BAF11435.2| Os03g0242100 [Oryza sativa Japonica Group]	0.273293
Unigene8597_8B	mitochondrial RNA helicase-like protein [Arabidopsis thaliana]	0.273225
Unigene25428_8B	multidrug/pheromone exporter, MDR family, ABC transporter family [Populus trichocarpa] >gi|222861715|gb|EEE99257.1| multidrug/pheromone exporter, MDR family, ABC transporter family [Populus trichocarpa]	0.272612
Unigene55117_8B	minus strand HCQ7; hydroxycinnamoyl CoA shikimate/quinate hydroxycinnamoyltransferase (EC:2.3.1.133); K13065 shikimate O-hydroxycinnamoyltransferase [EC:2.3.1.133]	0.272501
Unigene56992_8B	minus strand protein ralf-like 31 [Arabidopsis thaliana] >gi|88011033|gb|ABD38891.1| At4g13950 [Arabidopsis thaliana] >gi|332657949|gb|AEE83349.1| protein ralf-like 31 [Arabidopsis thaliana]	0.272434
Unigene55111_8B	minus strand RING/U-box domain-containing protein [Arabidopsis thaliana] >gi|16226279|gb|AAL16122.1|AF428290_1 At1g17970/F2H15_16 [Arabidopsis thaliana] >gi|21436039|gb|AAM51597.1| At1g17970/F2H15_16 [Arabidopsis thaliana] >gi|332191536|gb|AEE29657.1| RING/U-box domain-containing protein [Arabidopsis thaliana]	0.272225
Unigene299_8B	minus strand cytidine deaminase [Arabidopsis thaliana]	0.272188
Unigene17416_8B	protein-tyrosine phosphatase [Arabidopsis thaliana] >gi|332644402|gb|AEE77923.1| protein-tyrosine phosphatase [Arabidopsis thaliana]	0.271515
Unigene26186_8B	Protein RCC2, putative [Ricinus communis] >gi|223551197|gb|EEF52683.1| Protein RCC2, putative [Ricinus communis]	0.269337
Unigene16947_8B	minus strand conserved hypothetical protein [Ricinus communis] >gi|223548987|gb|EEF50476.1| conserved hypothetical protein [Ricinus communis]	0.269243
Unigene22990_8B	minus strand Pre-mRNA cleavage complex II protein family [Arabidopsis thaliana] >gi|42573337|ref|NP_974765.1| Pre-mRNA cleavage complex II protein family [Arabidopsis thaliana] >gi|75161516|sp|Q8VYP6.1|NOL9_ARATH RecName: Full=Polynucleotide 5'-hydroxyl-kinase NOL9; AltName: Full=Nucleolar protein 9 homolog >gi|332004238|gb|AED91621.1| Pre-mRNA cleavage complex II protein family [Arabidopsis thal…	0.269187
Unigene50617_8B	minus strand BTB/POZ domain-containing protein [Mirabilis jalapa]	0.268354
Unigene15391_8B	minus strand pyrophosphate-dependent phosphofructo-1-kinase [Arabidopsis thaliana] >gi|7269478|emb|CAB79482.1| pyrophosphate-dependent phosphofructo-1-kinase [Arabidopsis thaliana]	0.268015
Unigene43512_8B	minus strand protein ARABIDILLO 1 [Arabidopsis thaliana] >gi|75219086|sp|O22161.1|ADLO1_ARATH RecName: Full=Protein ARABIDILLO 1; AltName: Full=F-box only protein 5 >gi|2344894|gb|AAC31834.1| F-box protein family, AtFBX5 [Arabidopsis thaliana] >gi|330255388|gb|AEC10482.1| protein ARABIDILLO 1 [Arabidopsis thaliana]	0.267392
Unigene9687_8B	minus strand Os07g0614000 [Oryza sativa Japonica Group] >gi|23237921|dbj|BAC16494.1| ABC transporter permease protein-like protein [Oryza sativa Japonica Group] >gi|113611796|dbj|BAF22174.1| Os07g0614000 [Oryza sativa Japonica Group]	0.267288
Unigene41100_8B	alcohol dehydrogenase [Arabidopsis lyrata subsp. lyrata] >gi|297321430|gb|EFH51851.1| alcohol dehydrogenase [Arabidopsis lyrata subsp. lyrata]	0.267136
Unigene21345_8B	minus strand Unknown Protein [Arabidopsis thaliana]	0.265198
Unigene18413_8B	minus strand dynein light chain type 1-like protein [Arabidopsis thaliana] >gi|40822853|gb|AAR92244.1| At5g20110 [Arabidopsis thaliana] >gi|45752676|gb|AAS76236.1| At5g20110 [Arabidopsis thaliana] >gi|332005413|gb|AED92796.1| dynein light chain type 1-like protein [Arabidopsis thaliana]	0.264333
Unigene11132_8B	minus strand 3-ketoacyl CoA thiolase 2 [Petunia x hybrida]	0.263651
Unigene57820_8B	minus strand transcription factor BEE 3 [Arabidopsis thaliana] >gi|75299562|sp|Q8GWK7.1|BEE3_ARATH RecName: Full=Transcription factor BEE 3; AltName: Full=Basic helix-loop-helix protein 50; Short=AtbHLH50; Short=bHLH 50; AltName: Full=Protein Brassinosteroid enhanced expression 3; AltName: Full=Transcription factor EN 76; AltName: Full=bHLH transcription factor bHLH050 >gi|332197392|gb|AEE35513.1…	0.263052
Unigene40661_8B	minus strand inner membrane protein [Populus trichocarpa] >gi|222849851|gb|EEE87398.1| inner membrane protein [Populus trichocarpa]	0.263027
Unigene29385_8B	minus strand predicted protein [Populus trichocarpa] >gi|222854234|gb|EEE91781.1| predicted protein [Populus trichocarpa]	0.262995
Unigene1980_8B	nucleoporin [Lotus japonicus] >gi|83423284|emb|CAI64811.1| nucleoporin [Lotus japonicus]	0.262852
Unigene50732_8B	minus strand 40S ribosomal protein S15a-2 [Arabidopsis thaliana] >gi|75279062|sp|O82205.1|R15A2_ARATH RecName: Full=40S ribosomal protein S15a-2 >gi|3687245|gb|AAC62143.1| 40S ribosomal protein S15A [Arabidopsis thaliana] >gi|48310079|gb|AAT41749.1| At2g19720 [Arabidopsis thaliana] >gi|50198839|gb|AAT70450.1| At2g19720 [Arabidopsis thaliana] >gi|330251823|gb|AEC06917.1| 40S ribosomal protein S15a…	0.262354
Unigene26745_8B	Helicase, C-terminal; Zinc finger, CCHC-type; GUCT [Medicago truncatula]	0.261934
Unigene12702_8B	Os03g0153500 [Oryza sativa Japonica Group] >gi|255674215|dbj|BAF10913.2| Os03g0153500 [Oryza sativa Japonica Group]	0.261869
Unigene12409_8B	minus strand predicted protein [Populus trichocarpa] >gi|222866622|gb|EEF03753.1| predicted protein [Populus trichocarpa]	0.261598
Unigene31276_8B	minus strand nitrite reductase [Leavenworthia uniflora]	0.260606
Unigene56423_8B	ATP binding protein [Arabidopsis lyrata subsp. lyrata] >gi|297317461|gb|EFH47883.1| ATP binding protein [Arabidopsis lyrata subsp. lyrata]	0.259956
Unigene9820_8B	minus strand exostosin family protein [Arabidopsis lyrata subsp. lyrata] >gi|297339662|gb|EFH70079.1| exostosin family protein [Arabidopsis lyrata subsp. lyrata]	0.259355
Unigene33032_8B	21D7 antigen [Daucus carota]	0.259001
Unigene24335_8B	white-brown-complex ABC transporter family [Populus trichocarpa] >gi|222847446|gb|EEE84993.1| white-brown-complex ABC transporter family [Populus trichocarpa]	0.25758
Unigene9618_8B	zinc finger (Ran-binding) family protein [Arabidopsis lyrata subsp. lyrata] >gi|297328797|gb|EFH59216.1| zinc finger (Ran-binding) family protein [Arabidopsis lyrata subsp. lyrata]	0.257157
Unigene32016_8B	spliceosomal protein [Solanum tuberosum]	0.256748
Unigene8809_8B	zeaxanthin epoxidase [Arabidopsis thaliana] >gi|11602842|gb|AAG38877.1|AF283761_1 zeaxanthin epoxidase [Arabidopsis thaliana]	0.256572
Unigene27952_8B	minus strand MCM3 homolog [Arabidopsis thaliana]	0.255778
Unigene53147_8B	minus strand Os06g0244700 [Oryza sativa Japonica Group] >gi|113595315|dbj|BAF19189.1| Os06g0244700 [Oryza sativa Japonica Group]	0.255094
Unigene28585_8B	minus strand uncharacterized protein [Arabidopsis thaliana] >gi|332641573|gb|AEE75094.1| uncharacterized protein [Arabidopsis thaliana]	0.25485
Unigene30391_8B	integral membrane transporter family protein [Arabidopsis lyrata subsp. lyrata] >gi|297317973|gb|EFH48395.1| integral membrane transporter family protein [Arabidopsis lyrata subsp. lyrata]	0.253342
Unigene48944_8B	ethylene-responsive element-binding protein [Citrus sinensis]	0.252308
Unigene26022_8B	Os02g0676400 [Oryza sativa Japonica Group] >gi|50253264|dbj|BAD29535.1| membrane protein-like [Oryza sativa Japonica Group] >gi|113537255|dbj|BAF09638.1| Os02g0676400 [Oryza sativa Japonica Group]	0.251114
Unigene34234_8B	minus strand EST gb|ATTS0887 comes from this gene [Arabidopsis thaliana]	0.249939
Unigene13305_8B	minus strand steroid 5-alpha-reductase [Gossypium hirsutum]	0.249732
Unigene33879_8B	RecName: Full=GDT1-like protein 4	0.248949
Unigene38255_8B	minus strand SEC14 cytosolic factor family protein [Arabidopsis lyrata subsp. lyrata] >gi|297340361|gb|EFH70778.1| SEC14 cytosolic factor family protein [Arabidopsis lyrata subsp. lyrata]	0.247293
Unigene14124_8B	RecName: Full=GDSL esterase/lipase At4g16230; AltName: Full=Extracellular lipase At4g16230; Flags: Precursor	0.247229
Unigene29215_8B	Os03g0186500 [Oryza sativa Japonica Group] >gi|108706564|gb|ABF94359.1| expressed protein [Oryza sativa Japonica Group] >gi|113547673|dbj|BAF11116.1| Os03g0186500 [Oryza sativa Japonica Group]	0.24685
Unigene53853_8B	minus strand ATP/ADP transporter [Populus trichocarpa] >gi|222845377|gb|EEE82924.1| ATP/ADP transporter [Populus trichocarpa]	0.246805
Unigene42761_8B	uncharacterized protein [Arabidopsis thaliana] >gi|332645504|gb|AEE79025.1| uncharacterized protein [Arabidopsis thaliana]	0.246401
Unigene39186_8B	cationic amino acid transporter 5 [Populus tremula x Populus alba]	0.24628
Unigene53064_8B	minus strand pentatricopeptide repeat-containing protein [Arabidopsis lyrata subsp. lyrata] >gi|297312241|gb|EFH42665.1| pentatricopeptide repeat-containing protein [Arabidopsis lyrata subsp. lyrata]	0.245801
Unigene26853_8B	minus strand Putative protein similar to phosphatidylinositol glycan [Oryza sativa Japonica Group]	0.245108
Unigene18807_8B	Os06g0272900 [Oryza sativa Japonica Group] >gi|55296963|dbj|BAD68439.1| leaf senescence protein-like [Oryza sativa Japonica Group] >gi|113595406|dbj|BAF19280.1| Os06g0272900 [Oryza sativa Japonica Group]	0.244976
Unigene55177_8B	AlNc14C46G3751 [Albugo laibachii Nc14]	0.244801
Unigene3683_8B	Os03g0726500 [Oryza sativa Japonica Group] >gi|41469272|gb|AAS07154.1| expressed protein [Oryza sativa Japonica Group] >gi|50428734|gb|AAT77085.1| expressed protein [Oryza sativa Japonica Group] >gi|108710852|gb|ABF98647.1| expressed protein [Oryza sativa Japonica Group] >gi|113549607|dbj|BAF13050.1| Os03g0726500 [Oryza sativa Japonica Group]	0.244745
Unigene16524_8B	minus strand Phosphatidylinositol 3- and 4-kinase, catalytic [Medicago truncatula]	0.244075
Unigene29209_8B	minus strand F-box/kelch protein [Cucumis melo subsp. melo]	0.243309
Unigene15603_8B	Metallo-beta-lactamase domain-containing protein [Arabidopsis thaliana] >gi|332192493|gb|AEE30614.1| Metallo-beta-lactamase domain-containing protein [Arabidopsis thaliana]	0.242914
Unigene15116_8B	minus strand RAB geranylgeranyl transferase beta subunit 1 [Arabidopsis thaliana] >gi|28466947|gb|AAO44082.1| At5g12210 [Arabidopsis thaliana] >gi|28466951|gb|AAO44084.1| At4g26580 [Arabidopsis thaliana] >gi|110743899|dbj|BAE99784.1| Rab geranylgeranyltransferase, beta subunit [Arabidopsis thaliana] >gi|332004391|gb|AED91774.1| RAB geranylgeranyl transferase beta subunit 1 [Arabidopsis thaliana]	0.242893
Unigene56705_8B	Os08g0342400 [Oryza sativa Japonica Group] >gi|113623561|dbj|BAF23506.1| Os08g0342400 [Oryza sativa Japonica Group]	0.242482
Unigene53014_8B	minus strand F-box family protein [Arabidopsis lyrata subsp. lyrata] >gi|297338601|gb|EFH69018.1| F-box family protein [Arabidopsis lyrata subsp. lyrata]	0.242296
Unigene17428_8B	minus strand Root phototropism protein, putative [Ricinus communis] >gi|223535702|gb|EEF37367.1| Root phototropism protein, putative [Ricinus communis]	0.242159
Unigene48689_8B	uncharacterized protein [Arabidopsis thaliana] >gi|22531253|gb|AAM97130.1| expressed protein [Arabidopsis thaliana] >gi|30102864|gb|AAP21350.1| At1g78995 [Arabidopsis thaliana] >gi|332198069|gb|AEE36190.1| uncharacterized protein [Arabidopsis thaliana]	0.242084
Unigene57244_8B	Proteinase inhibitor, propeptide [Arabidopsis thaliana] >gi|28466823|gb|AAO44020.1| At1g71950 [Arabidopsis thaliana] >gi|332197136|gb|AEE35257.1| Proteinase inhibitor, propeptide [Arabidopsis thaliana]	0.241277
Unigene51680_8B	beta-tubulin [Eucalyptus grandis]	0.238111
Unigene37556_8B	Esterase/lipase/thioesterase [Medicago truncatula]	0.238006
Unigene16412_8B	mevalonate kinase [Nicotiana langsdorffii x Nicotiana sanderae]	0.237763
Unigene32153_8B	minus strand AT2G38280 [Arabidopsis thaliana]	0.237446
Unigene20819_8B	minus strand ACD1-like protein [Arabidopsis thaliana] >gi|15983402|gb|AAL11569.1|AF424575_1 AT4g25650/L73G19_30 [Arabidopsis thaliana] >gi|37962888|gb|AAR05798.1| LLS1-like protein [Arabidopsis thaliana] >gi|332659688|gb|AEE85088.1| ACD1-like protein [Arabidopsis thaliana]	0.237409
Unigene41373_8B	minus strand 2OG-Fe(II) oxygenase [Medicago truncatula]	0.23668
Unigene21537_8B	minus strand F23N19.5 [Arabidopsis thaliana]	0.236625
Unigene51079_8B	AT1G78060-like protein [Capsella grandiflora]	0.236421
Unigene8957_8B	bZIP transcription factor bZIP133 [Hypericum perforatum]	0.235839
Unigene52949_8B	minus strand plastidic aldolase [Catharanthus roseus]	0.235272
Unigene38386_8B	high mobility group family [Populus trichocarpa] >gi|222868505|gb|EEF05636.1| high mobility group family [Populus trichocarpa]	0.23507
Unigene19619_8B	minus strand argonaute protein group [Populus trichocarpa] >gi|222865148|gb|EEF02279.1| argonaute protein group [Populus trichocarpa]	0.23467
Unigene50449_8B	alpha-L-arabinofuranosidase [Medicago truncatula]	0.234452
Unigene3919_8B	Os09g0513700 [Oryza sativa Japonica Group] >gi|50725348|dbj|BAD34420.1| ribonucleoprotein antigen-like [Oryza sativa Japonica Group] >gi|113631886|dbj|BAF25567.1| Os09g0513700 [Oryza sativa Japonica Group]	0.234414
Unigene3918_8B	minus strand nodulin-like protein [Citrus trifoliata]	0.234414
Unigene15439_8B	minus strand elongation factor Tu [Zea mays]	0.234188
Unigene1662_8B	Cl-channel clc-7 [Populus trichocarpa] >gi|222872954|gb|EEF10085.1| Cl-channel clc-7 [Populus trichocarpa]	0.234122
Unigene27878_8B	minus strand RecName: Full=Probable S-acyltransferase At2g14255; AltName: Full=Probable palmitoyltransferase At2g14255; AltName: Full=Zinc finger DHHC domain-containing protein At2g14255	0.232907
Unigene43666_8B	endonuclease/exonuclease/phosphatase domain-containing protein [Arabidopsis thaliana] >gi|186515019|ref|NP_001119082.1| endonuclease/exonuclease/phosphatase domain-containing protein [Arabidopsis thaliana] >gi|332660427|gb|AEE85827.1| endonuclease/exonuclease/phosphatase domain-containing protein [Arabidopsis thaliana] >gi|332660428|gb|AEE85828.1| endonuclease/exonuclease/phosphatase domain-conta…	0.230956
Unigene48508_8B	uncharacterized protein [Arabidopsis thaliana] >gi|8954042|gb|AAF82216.1|AC067971_24 ESTs gb|AI993254, gb|T76141 and gb|AA404864 come from this gene [Arabidopsis thaliana] >gi|27311555|gb|AAO00743.1| expressed protein [Arabidopsis thaliana] >gi|31711836|gb|AAP68274.1| At1g07040 [Arabidopsis thaliana] >gi|332189950|gb|AEE28071.1| uncharacterized protein [Arabidopsis thaliana]	0.230875
Unigene41587_8B	minus strand cellulose synthase [Populus trichocarpa] >gi|222865725|gb|EEF02856.1| cellulose synthase [Populus trichocarpa]	0.230249
Unigene41071_8B	phox (PX) domain-containing protein [Arabidopsis thaliana] >gi|332191173|gb|AEE29294.1| phox (PX) domain-containing protein [Arabidopsis thaliana]	0.229783
Unigene52841_8B	minus strand thiamine biosynthetic enzyme [Arachis hypogaea]	0.229448
Unigene39048_8B	minus strand glycosyl hydrolase family 18 protein [Arabidopsis thaliana] >gi|332656572|gb|AEE81972.1| glycosyl hydrolase family 18 protein [Arabidopsis thaliana]	0.229309
Unigene7485_8B	carbohydrate-binding X8 domain-containing protein [Arabidopsis thaliana] >gi|332190324|gb|AEE28445.1| carbohydrate-binding X8 domain-containing protein [Arabidopsis thaliana]	0.229158
Unigene26333_8B	2-oxoglutarate dehydrogenase, E1 subunit - like protein [Arabidopsis thaliana]	0.228064
Unigene3578_8B	minus strand uncharacterized protein [Arabidopsis thaliana] >gi|332195087|gb|AEE33208.1| uncharacterized protein [Arabidopsis thaliana]	0.227929
Unigene3576_8B	AT2G46920 [Arabidopsis thaliana]	0.227929
Unigene2319_8B	minus strand LOC100285059 [Zea mays] >gi|195646758|gb|ACG42847.1| pre-mRNA-splicing factor SLT11 [Zea mays]	0.227246
Unigene14808_8B	Os12g0498700 [Oryza sativa Japonica Group] >gi|77555807|gb|ABA98603.1| expressed protein [Oryza sativa Japonica Group] >gi|113649320|dbj|BAF29832.1| Os12g0498700 [Oryza sativa Japonica Group]	0.227067
Unigene41738_8B	RecName: Full=Histidinol-phosphate aminotransferase, chloroplastic; AltName: Full=Imidazole acetol-phosphate transaminase; Flags: Precursor >gi|12055099|emb|CAC20728.1| histidinol phosphate aminotransferase [Nicotiana plumbaginifolia]	0.226988
Unigene38422_8B	beta-1,4-xylosidase [Arabidopsis lyrata subsp. lyrata] >gi|297331159|gb|EFH61578.1| beta-1,4-xylosidase [Arabidopsis lyrata subsp. lyrata]	0.226863
Unigene38041_8B	minus strand IQ calmodulin-binding region; Myosin head, motor region; Prefoldin [Medicago truncatula]	0.226791
Unigene29145_8B	minus strand desacetoxyvindoline 4-hydroxylase [Catharanthus roseus]	0.226454
Unigene56904_8B	minus strand Os01g0757900 [Oryza sativa Japonica Group] >gi|113533829|dbj|BAF06212.1| Os01g0757900 [Oryza sativa Japonica Group]	0.226231
Unigene24101_8B	minus strand HcrVf1-like protein [Malus pumila]	0.226009
Unigene19378_8B	DNAJ heat shock N-terminal domain-containing protein [Arabidopsis lyrata subsp. lyrata] >gi|297324701|gb|EFH55121.1| DNAJ heat shock N-terminal domain-containing protein [Arabidopsis lyrata subsp. lyrata]	0.225538
Unigene12411_8B	minus strand uncharacterized protein [Arabidopsis thaliana] >gi|6686406|gb|AAF23840.1|AC007234_12 F1E22.9 [Arabidopsis thaliana] >gi|14190371|gb|AAK55666.1|AF378863_1 At1g65720/F1E22_13 [Arabidopsis thaliana] >gi|14190497|gb|AAK55729.1|AF380648_1 At1g65720/F1E22_13 [Arabidopsis thaliana] >gi|15215869|gb|AAK91478.1| At1g65720/F1E22_13 [Arabidopsis thaliana] >gi|15809746|gb|AAL06801.1| At1g65720/F1…	0.225517
Unigene26142_8B	conserved hypothetical protein [Ricinus communis] >gi|223543742|gb|EEF45270.1| conserved hypothetical protein [Ricinus communis]	0.225355
Unigene19703_8B	minus strand oxidoreductase, aldo/keto reductase family protein, expressed [Oryza sativa Japonica Group]	0.224652
Unigene27686_8B	minus strand F14J16.29 [Arabidopsis thaliana]	0.224126
Unigene29078_8B	minus strand alpha-mannosidase [Arabidopsis thaliana] >gi|1888357|emb|CAA66821.1| alpha-mannosidase [Arabidopsis thaliana] >gi|1890154|emb|CAA72432.1| alpha-mannosidase precursor [Arabidopsis thaliana] >gi|11994305|dbj|BAB01735.1| alpha-mannosidase [Arabidopsis thaliana] >gi|14517403|gb|AAK62592.1| AT3g26720/MLJ15_12 [Arabidopsis thaliana] >gi|21360397|gb|AAM47314.1| AT3g26720/MLJ15_12 [Arabidops…	0.223934
Unigene55812_8B	40S ribosomal protein S12 [Zea mays]	0.223506
Unigene13847_8B	Os02g0114200 [Oryza sativa Japonica Group] >gi|584893|sp|P37891.1|CBP3_ORYSJ RecName: Full=Serine carboxypeptidase 3; AltName: Full=Serine carboxypeptidase III; Flags: Precursor >gi|218153|dbj|BAA01757.1| serine carboxypeptidase III [Oryza sativa Japonica Group] >gi|41052584|dbj|BAD07926.1| Serine carboxypeptidase III precursor [Oryza sativa Japonica Group] >gi|41052779|dbj|BAD07648.1| Serine car…	0.223482
Unigene48234_8B	GTP-binding protein [Capsicum annuum]	0.223049
Unigene15646_8B	Os09g0536200 [Oryza sativa Japonica Group] >gi|255679088|dbj|BAF25698.2| Os09g0536200 [Oryza sativa Japonica Group]	0.222789
Unigene13512_8B	minus strand short-chain dehydrogenase/reductase [Solanum tuberosum]	0.22198
Unigene22937_8B	RST1 [Arabidopsis thaliana]	0.221925
Unigene43068_8B	minus strand Rossmann-fold NAD(P)-binding domain-containing protein [Arabidopsis thaliana] >gi|11692898|gb|AAG40052.1|AF324701_1 At2g21280 [Arabidopsis thaliana] >gi|20197908|gb|AAD23676.2| expressed protein [Arabidopsis thaliana] >gi|34787115|emb|CAD56855.1| SulA protein [Arabidopsis thaliana] >gi|330252061|gb|AEC07155.1| Rossmann-fold NAD(P)-binding domain-containing protein [Arabidopsis thalia…	0.221885
Unigene39648_8B	minus strand methylesterase [Solanum lycopersicum]	0.221659
Unigene17753_8B	minus strand pentatricopeptide repeat-containing protein [Arabidopsis lyrata subsp. lyrata] >gi|297329872|gb|EFH60291.1| pentatricopeptide repeat-containing protein [Arabidopsis lyrata subsp. lyrata]	0.221451
Unigene20075_8B	minus strand hypothetical protein SORBIDRAFT_01g023381 [Sorghum bicolor] >gi|241918544|gb|EER91688.1| hypothetical protein SORBIDRAFT_01g023381 [Sorghum bicolor]	0.221277
Unigene22565_8B	minus strand RNA-directed DNA polymerase (Reverse transcriptase); Polynucleotidyl transferase, Ribonuclease H fold [Medicago truncatula]	0.221142
Unigene42085_8B	iron-superoxide dismutase [Dimocarpus longan] >gi|210112069|gb|ACJ07160.1| chloroplast iron superoxide dismutase [Dimocarpus longan]	0.221105
Unigene23462_8B	PREDICTED: hypothetical protein [Vitis vinifera]	0.22079
Unigene3399_8B	C3H4 type zinc finger protein [Arabidopsis thaliana] >gi|332009916|gb|AED97299.1| C3H4 type zinc finger protein [Arabidopsis thaliana]	0.220124
Unigene10827_8B	minus strand uncharacterized protein [Arabidopsis thaliana] >gi|332191400|gb|AEE29521.1| uncharacterized protein [Arabidopsis thaliana]	0.21998
Unigene26800_8B	Os06g0725100 [Oryza sativa Japonica Group] >gi|54291019|dbj|BAD61697.1| GDSL-lipase-like [Oryza sativa Japonica Group] >gi|113596659|dbj|BAF20533.1| Os06g0725100 [Oryza sativa Japonica Group]	0.219968
Unigene1482_8B	GCN5-related N-acetyltransferase (GNAT) family protein [Arabidopsis thaliana] >gi|332658855|gb|AEE84255.1| GCN5-related N-acetyltransferase (GNAT) family protein [Arabidopsis thaliana]	0.219752
Unigene370_8B	minus strand PREDICTED: similar to GRV2 (KATAMARI2); binding / heat shock protein binding [Vitis vinifera]	0.219622
Unigene11154_8B	glyoxal oxidase [Vitis vinifera]	0.219296
Unigene8397_8B	RabGAP/TBC domain-containing protein [Arabidopsis thaliana] >gi|332645808|gb|AEE79329.1| RabGAP/TBC domain-containing protein [Arabidopsis thaliana]	0.219146
Unigene12009_8B	minus strand transducin/WD-40 repeat-containing protein [Arabidopsis thaliana] >gi|332640951|gb|AEE74472.1| transducin/WD-40 repeat-containing protein [Arabidopsis thaliana]	0.218697
Unigene32836_8B	minus strand armadillo/beta-catenin-like repeat-containing protein [Arabidopsis thaliana] >gi|34365727|gb|AAQ65175.1| At5g62590 [Arabidopsis thaliana] >gi|332010246|gb|AED97629.1| armadillo/beta-catenin-like repeat-containing protein [Arabidopsis thaliana]	0.218676
Unigene25217_8B	minus strand SRPBCC ligand-binding domain-containing protein [Arabidopsis thaliana] >gi|332189314|gb|AEE27435.1| SRPBCC ligand-binding domain-containing protein [Arabidopsis thaliana]	0.217762
Unigene23834_8B	minus strand cysteine protease Cp6 [Actinidia deliciosa]	0.215708
Unigene18311_8B	minus strand cationic amino acid transporter 5 [Populus tremula x Populus alba]	0.215677
Unigene25910_8B	unknown [Glycine max]	0.215353
Unigene13829_8B	methylenetetrahydrofolate dehydrogenase [Arabidopsis lyrata subsp. lyrata] >gi|297325597|gb|EFH56017.1| methylenetetrahydrofolate dehydrogenase [Arabidopsis lyrata subsp. lyrata]	0.215166
Unigene22022_8B	F-box protein [Arabidopsis thaliana] >gi|122213648|sp|Q3E6P4.1|FB95_ARATH RecName: Full=F-box protein At2g02240 >gi|330250466|gb|AEC05560.1| F-box protein [Arabidopsis thaliana]	0.214965
Unigene10432_8B	OSJNBa0061G20.16 [Oryza sativa Japonica Group]	0.21496
Unigene41405_8B	minus strand aldose 1-epimerase family protein [Arabidopsis lyrata subsp. lyrata] >gi|297315603|gb|EFH46026.1| aldose 1-epimerase family protein [Arabidopsis lyrata subsp. lyrata]	0.214872
Unigene25316_8B	retrotransposon 4 protein [Hypericum perforatum]	0.214102
Unigene30500_8B	minus strand DNA helicase-like [Arabidopsis thaliana]	0.213843
Unigene37637_8B	minus strand zinc finger CCCH domain-containing protein 67 [Arabidopsis thaliana] >gi|62901484|sp|Q5RJC5.2|C3H67_ARATH RecName: Full=Zinc finger CCCH domain-containing protein 67; Short=AtC3H67; AltName: Full=Zinc finger CCCH domain-containing protein ZFN-like 5 >gi|332010341|gb|AED97724.1| zinc finger CCCH domain-containing protein 67 [Arabidopsis thaliana]	0.212851
Unigene24057_8B	minus strand RWP-RK domain-containing protein [Arabidopsis lyrata subsp. lyrata] >gi|297315581|gb|EFH46004.1| RWP-RK domain-containing protein [Arabidopsis lyrata subsp. lyrata]	0.211677
Unigene43697_8B	minus strand Pinin/SDK/memA protein [Medicago truncatula]	0.211264
Unigene23854_8B	minus strand conserved hypothetical protein [Ricinus communis] >gi|223527175|gb|EEF29345.1| conserved hypothetical protein [Ricinus communis]	0.211044
Unigene13822_8B	minus strand beta-1,4-mannosyltransferase [Arabidopsis thaliana] >gi|332191352|gb|AEE29473.1| beta-1,4-mannosyltransferase [Arabidopsis thaliana]	0.208772
Unigene37747_8B	minus strand RING/U-box domain-containing protein [Arabidopsis thaliana] >gi|222422817|dbj|BAH19396.1| AT5G58787 [Arabidopsis thaliana] >gi|332009718|gb|AED97101.1| RING/U-box domain-containing protein [Arabidopsis thaliana]	0.20867
Unigene11655_8B	minus strand contains similarity to retrotransposon Ta11-1 [Arabidopsis thaliana]	0.208524
Unigene17167_8B	glucose-6-phosphate dehydrogenase 6 [Arabidopsis lyrata subsp. lyrata] >gi|297316514|gb|EFH46937.1| glucose-6-phosphate dehydrogenase 6 [Arabidopsis lyrata subsp. lyrata]	0.20777
Unigene51871_8B	cellulose synthase 6A [Salix miyabeana]	0.207588
Unigene5629_8B	minus strand PREDICTED: similar to maturase-like protein [Vitis vinifera]	0.207379
Unigene5627_8B	minus strand Os05g0299300 [Oryza sativa Japonica Group] >gi|113578680|dbj|BAF17043.1| Os05g0299300 [Oryza sativa Japonica Group]	0.207379
Unigene34382_8B	Exostosin-like [Medicago truncatula] >gi|116831751|gb|ABK28848.1| exostosin-like protein [Medicago truncatula]	0.20736
Unigene741_8B	minus strand predicted protein [Populus trichocarpa] >gi|222863557|gb|EEF00688.1| predicted protein [Populus trichocarpa]	0.206984
Unigene56449_8B	transketolase family protein [Arabidopsis lyrata subsp. lyrata] >gi|297327185|gb|EFH57605.1| transketolase family protein [Arabidopsis lyrata subsp. lyrata]	0.206809
Unigene9255_8B	minus strand kinase family protein [Arabidopsis lyrata subsp. lyrata] >gi|297309021|gb|EFH39446.1| kinase family protein [Arabidopsis lyrata subsp. lyrata]	0.206309
Unigene3315_8B	conserved hypothetical protein [Ricinus communis] >gi|223533695|gb|EEF35430.1| conserved hypothetical protein [Ricinus communis]	0.206161
Unigene12546_8B	minus strand subtilisin-like protease [Arabidopsis thaliana]	0.206006
Unigene16571_8B	protein kinase homolog [Arabidopsis thaliana]	0.205696
Unigene28590_8B	Os11g0689400 [Oryza sativa Japonica Group] >gi|255680379|dbj|BAF28853.2| Os11g0689400 [Oryza sativa Japonica Group]	0.205585
Unigene48658_8B	minus strand PREDICTED: similar to binding [Vitis vinifera]	0.205147
Unigene55794_8B	minus strand RecName: Full=Probable anion transporter 5; AltName: Full=Phosphate transporter PHT4;6; Flags: Precursor >gi|10176892|dbj|BAB10122.1| Na+-dependent inorganic phosphate cotransporter-like protein [Arabidopsis thaliana]	0.204559
Unigene34162_8B	minus strand 2-oxoglutarate-dependent dioxygenase [Populus trichocarpa] >gi|222845387|gb|EEE82934.1| 2-oxoglutarate-dependent dioxygenase [Populus trichocarpa]	0.204245
Unigene18970_8B	minus strand AT4G02580 [Arabidopsis thaliana]	0.204174
Unigene21153_8B	SET domain-containing protein [Populus trichocarpa] >gi|222852278|gb|EEE89825.1| SET domain-containing protein [Populus trichocarpa]	0.203509
Unigene3419_8B	AT1G16080 [Arabidopsis thaliana]	0.203413
Unigene38089_8B	At5g58240 [Arabidopsis thaliana] >gi|110736300|dbj|BAF00120.1| bis(5'-adenosyl)-triphosphatase-like [Arabidopsis thaliana]	0.203308
Unigene56901_8B	stress-associated protein 8 [Oryza sativa Indica Group]	0.203307
Unigene17017_8B	zinc ion binding / nucleic acid binding [Arabidopsis thaliana] >gi|330250297|gb|AEC05391.1| zinc ion binding / nucleic acid binding protein [Arabidopsis thaliana]	0.203194
Unigene9825_8B	mitogen-activated protein kinase 3 [Arabidopsis lyrata subsp. lyrata] >gi|297321575|gb|EFH51996.1| mitogen-activated protein kinase 3 [Arabidopsis lyrata subsp. lyrata]	0.203094
Unigene24977_8B	minus strand ER glycerol-phosphate acyltransferase [Ricinus communis] >gi|223528810|gb|EEF30816.1| ER glycerol-phosphate acyltransferase [Ricinus communis]	0.202945
Unigene23704_8B	ATPUP3 [Arabidopsis lyrata subsp. lyrata] >gi|297339354|gb|EFH69771.1| ATPUP3 [Arabidopsis lyrata subsp. lyrata]	0.20269
Unigene56212_8B	minus strand SRC2-like protein [Nicotiana benthamiana]	0.202309
Unigene6239_8B	minus strand uncharacterized protein [Arabidopsis thaliana] >gi|34098801|gb|AAQ56783.1| At3g56140 [Arabidopsis thaliana] >gi|332645964|gb|AEE79485.1| uncharacterized protein [Arabidopsis thaliana]	0.201951
Unigene5111_8B	minus strand serine/threonine-protein kinase PEPKR2 [Arabidopsis thaliana] >gi|75331381|sp|Q8W490.1|PEPK2_ARATH RecName: Full=Serine/threonine-protein kinase PEPKR2; AltName: Full=Protein PHOSPHOENOLPYRUVATE CARBOXYLASE-RELATED KINASE 2 >gi|30387573|gb|AAP31952.1| At1g12680 [Arabidopsis thaliana] >gi|332190793|gb|AEE28914.1| serine/threonine-protein kinase PEPKR2 [Arabidopsis thaliana]	0.201075
Unigene5112_8B	expressed protein [Oryza sativa Japonica Group]	0.201075
Unigene29434_8B	minus strand cc-nbs-lrr resistance protein [Populus trichocarpa] >gi|222834264|gb|EEE72741.1| cc-nbs-lrr resistance protein [Populus trichocarpa]	0.200365
Unigene5917_8B	SAM (and some other nucleotide) binding motif; Methyltransferase small; Tetratricopeptide-like helical [Medicago truncatula]	0.200064
Unigene30807_8B	H0211B05.6 [Oryza sativa Indica Group]	0.199921
Unigene31946_8B	minus strand Metallo-beta-lactamase domain-containing protein [Arabidopsis thaliana] >gi|332192493|gb|AEE30614.1| Metallo-beta-lactamase domain-containing protein [Arabidopsis thaliana]	0.19943
Unigene39884_8B	leucine-rich repeat receptor-like protein kinase [Arabidopsis thaliana]	0.199271
Unigene34196_8B	S-adenosyl-L-methionine-dependent methyltransferase-like protein [Arabidopsis thaliana] >gi|48310184|gb|AAT41770.1| At4g34360 [Arabidopsis thaliana] >gi|50198934|gb|AAT70470.1| At4g34360 [Arabidopsis thaliana] >gi|332660963|gb|AEE86363.1| S-adenosyl-L-methionine-dependent methyltransferase-like protein [Arabidopsis thaliana]	0.198861
Unigene38065_8B	minus strand uncharacterized protein [Arabidopsis thaliana] >gi|332191650|gb|AEE29771.1| uncharacterized protein [Arabidopsis thaliana]	0.19875
Unigene21060_8B	minus strand Os04g0244500 [Oryza sativa Japonica Group] >gi|113563874|dbj|BAF14217.1| Os04g0244500 [Oryza sativa Japonica Group] >gi|116310997|emb|CAH67931.1| H0211F06-OSIGBa0153M17.3 [Oryza sativa Indica Group]	0.198426
Unigene6973_8B	MYB9 [Gossypium hirsutum]	0.198092
Unigene3246_8B	minus strand brix domain-containing protein [Arabidopsis lyrata subsp. lyrata] >gi|297337563|gb|EFH67980.1| brix domain-containing protein [Arabidopsis lyrata subsp. lyrata]	0.197181
Unigene3244_8B	Os03g0241100 [Oryza sativa Japonica Group] >gi|113547984|dbj|BAF11427.1| Os03g0241100 [Oryza sativa Japonica Group]	0.197181
Unigene26756_8B	FAR1-related sequence 8 [Arabidopsis thaliana] >gi|334302809|sp|Q9S793.2|FRS8_ARATH RecName: Full=Protein FAR1-RELATED SEQUENCE 8 >gi|332198223|gb|AEE36344.1| FAR1-related sequence 8 [Arabidopsis thaliana]	0.196937
Unigene14421_8B	prenyltransferase [Arabidopsis lyrata subsp. lyrata] >gi|297330714|gb|EFH61133.1| prenyltransferase [Arabidopsis lyrata subsp. lyrata]	0.196615
Unigene54412_8B	minus strand nodulation protein-like protein [Arabidopsis thaliana] >gi|40823013|gb|AAR92253.1| At2g15730 [Arabidopsis thaliana] >gi|45752690|gb|AAS76243.1| At2g15730 [Arabidopsis thaliana] >gi|330251339|gb|AEC06433.1| nodulation protein-like protein [Arabidopsis thaliana]	0.196588
Unigene49746_8B	NAC domain protein, IPR003441 [Populus trichocarpa] >gi|222844409|gb|EEE81956.1| NAC domain protein, IPR003441 [Populus trichocarpa]	0.196546
Unigene58546_8B	WD40-like [Medicago truncatula]	0.196213
Unigene25076_8B	minus strand disease resistance protein [Brassica rapa subsp. pekinensis]	0.196065
Unigene24682_8B	minus strand zinc finger family protein [Arabidopsis lyrata subsp. lyrata] >gi|297329258|gb|EFH59677.1| zinc finger family protein [Arabidopsis lyrata subsp. lyrata]	0.196028
Unigene37966_8B	cytochrome P450 allene oxide synthase [Populus trichocarpa] >gi|222844179|gb|EEE81726.1| cytochrome P450 allene oxide synthase [Populus trichocarpa]	0.19574
Unigene57058_8B	protein arginine N-methyltransferase 5 [Arabidopsis thaliana] >gi|332660461|gb|AEE85861.1| protein arginine N-methyltransferase 5 [Arabidopsis thaliana]	0.195259
Unigene27418_8B	minus strand formylglycinamide ribonucleotide amidotransferase [Vigna unguiculata]	0.19506
Unigene56840_8B	minus strand BAH and TFIIS domain-containing protein [Arabidopsis thaliana] >gi|186510770|ref|NP_850669.2| BAH and TFIIS domain-containing protein [Arabidopsis thaliana] >gi|332644839|gb|AEE78360.1| BAH and TFIIS domain-containing protein [Arabidopsis thaliana] >gi|332644840|gb|AEE78361.1| BAH and TFIIS domain-containing protein [Arabidopsis thaliana]	0.194705
Unigene37758_8B	NBS-LRR resistance protein RGH1 [Manihot esculenta]	0.194398
Unigene14164_8B	benzophenone synthase [Hypericum perforatum]	0.194316
Unigene964_8B	5-oxoprolinase -like protein [Arabidopsis thaliana]	0.194005
Unigene28081_8B	minus strand structural constituent of nuclear pore, putative [Ricinus communis] >gi|223548810|gb|EEF50299.1| structural constituent of nuclear pore, putative [Ricinus communis]	0.193675
Unigene42045_8B	astaxanthin synthase KC28 [Adonis aestivalis var. palaestina]	0.193624
Unigene25504_8B	Os05g0475700 [Oryza sativa Japonica Group] >gi|113579383|dbj|BAF17746.1| Os05g0475700 [Oryza sativa Japonica Group]	0.193471
Unigene4157_8B	HEAT/U-box domain-containing protein [Arabidopsis thaliana] >gi|75309054|sp|Q9FGI1.1|LTN1_ARATH RecName: Full=E3 ubiquitin-protein ligase listerin >gi|332009666|gb|AED97049.1| HEAT/U-box domain-containing protein [Arabidopsis thaliana]	0.192885
Unigene4158_8B	minus strand RecName: Full=Uncharacterized protein At4g38062	0.192885
Unigene53319_8B	minus strand uncharacterized protein [Arabidopsis thaliana] >gi|332641248|gb|AEE74769.1| uncharacterized protein [Arabidopsis thaliana]	0.192755
Unigene39644_8B	minus strand unknown [Glycine max]	0.192398
Unigene31062_8B	high mobility group family [Populus trichocarpa] >gi|222868505|gb|EEF05636.1| high mobility group family [Populus trichocarpa]	0.1919
Unigene28121_8B	GDP-mannose 4,6-dehydratase [Nicotiana tabacum]	0.191783
Unigene42766_8B	minus strand mitochondrial substrate carrier family protein [Arabidopsis lyrata subsp. lyrata] >gi|297326146|gb|EFH56566.1| mitochondrial substrate carrier family protein [Arabidopsis lyrata subsp. lyrata]	0.191742
Unigene43213_8B	glutamate/malate translocator [Nicotiana tabacum]	0.191643
Unigene32602_8B	RNA-binding protein [Medicago truncatula]	0.191541
Unigene38543_8B	minus strand cc-nbs-lrr resistance protein [Populus trichocarpa] >gi|222834484|gb|EEE72961.1| cc-nbs-lrr resistance protein [Populus trichocarpa]	0.191449
Unigene20325_8B	minus strand ATCHX18 [Arabidopsis lyrata subsp. lyrata] >gi|297314419|gb|EFH44842.1| ATCHX18 [Arabidopsis lyrata subsp. lyrata]	0.191334
Unigene18762_8B	minus strand dicer-like protein [Populus trichocarpa] >gi|222864159|gb|EEF01290.1| dicer-like protein [Populus trichocarpa]	0.191127
Unigene15702_8B	minus strand uncharacterized protein [Arabidopsis thaliana] >gi|332645107|gb|AEE78628.1| uncharacterized protein [Arabidopsis thaliana]	0.191096
Unigene43721_8B	Os01g0904400; K06674 structural maintenance of chromosome 2	0.190965
Unigene5387_8B	minus strand arginine methyltransferease [Populus trichocarpa] >gi|222855195|gb|EEE92742.1| arginine methyltransferease [Populus trichocarpa]	0.190677
Unigene5391_8B	minus strand Fbox protein [Malus x domestica]	0.190677
Unigene9858_8B	uncharacterized protein [Arabidopsis thaliana] >gi|332007061|gb|AED94444.1| uncharacterized protein [Arabidopsis thaliana]	0.190474
Unigene15096_8B	electron transport SCO1/SenC family protein [Arabidopsis lyrata subsp. lyrata] >gi|297314762|gb|EFH45185.1| electron transport SCO1/SenC family protein [Arabidopsis lyrata subsp. lyrata]	0.190407
Unigene27860_8B	minus strand LOC100281987 [Zea mays] >gi|195618714|gb|ACG31187.1| auxin Efflux Carrier family protein [Zea mays]	0.189717
Unigene1229_8B	minus strand stachyose synthase precursor [Zea mays]	0.189093
Unigene15390_8B	minus strand RING-H2 finger protein ATL2 [Arabidopsis thaliana] >gi|68565202|sp|Q8L9T5.2|ATL2_ARATH RecName: Full=RING-H2 finger protein ATL2; AltName: Full=Protein ARABIDOPSIS TOXICOS EN LEVADURA 2; Short=Protein ATL2 >gi|11994627|dbj|BAB02764.1| RING zinc finger protein-like [Arabidopsis thaliana] >gi|17065578|gb|AAL32943.1| RING zinc finger protein-like [Arabidopsis thaliana] >gi|20148585|gb|A…	0.187902
Unigene1390_8B	leucine-rich repeat/extensin [Nicotiana plumbaginifolia] >gi|127058167|dbj|BAF48664.1| leucine-rich repeat/extensin [Nicotiana plumbaginifolia]	0.187472
Unigene21485_8B	minus strand cysteine-rich receptor-like protein kinase 18 [Arabidopsis thaliana] >gi|332659330|gb|AEE84730.1| cysteine-rich receptor-like protein kinase 18 [Arabidopsis thaliana]	0.18686
Unigene11897_8B	40S ribosomal protein S9 [Catharanthus roseus]	0.18523
Unigene23551_8B	ankyrin repeat-containing protein, putative [Ricinus communis] >gi|223542692|gb|EEF44229.1| ankyrin repeat-containing protein, putative [Ricinus communis]	0.185222
Unigene10409_8B	predicted protein [Populus trichocarpa] >gi|222843123|gb|EEE80670.1| predicted protein [Populus trichocarpa]	0.185219
Unigene53274_8B	minus strand lysophosphatidic acid acyltransferase 2 [Tropaeolum majus]	0.184916
Unigene37886_8B	minus strand PREDICTED: similar to ACA1 (autoinhibited Ca2+ -ATPase 1); calmodulin binding isoform 2 [Vitis vinifera]	0.184782
Unigene55879_8B	minus strand f-box family protein [Populus trichocarpa] >gi|222848006|gb|EEE85553.1| f-box family protein [Populus trichocarpa]	0.184279
Unigene52244_8B	minus strand precursor of carboxylase t-protein 1, glycine decarboxylase complex [Populus trichocarpa] >gi|222859611|gb|EEE97158.1| precursor of carboxylase t-protein 1, glycine decarboxylase complex [Populus trichocarpa]	0.184255
Unigene24993_8B	minus strand trehalose-phosphate synthase 1 [Solanum lycopersicum]	0.184178
Unigene27341_8B	minus strand TPLATE protein [Arabidopsis thaliana] >gi|332640192|gb|AEE73713.1| TPLATE protein [Arabidopsis thaliana]	0.183683
Unigene15248_8B	Prolyl oligopeptidase family protein [Arabidopsis thaliana] >gi|9758541|dbj|BAB08935.1| protease-like [Arabidopsis thaliana] >gi|332010901|gb|AED98284.1| Prolyl oligopeptidase family protein [Arabidopsis thaliana]	0.183335
Unigene40749_8B	minus strand prolylcarboxypeptidase-like protein [Arabidopsis thaliana]	0.182929
Unigene53260_8B	copper amine oxidase-like protein [Arabidopsis thaliana] >gi|7267930|emb|CAB78272.1| copper amine oxidase-like protein [Arabidopsis thaliana]	0.182645
Unigene56912_8B	nodulin-like protein [Citrus trifoliata]	0.182456
Unigene5540_8B	minus strand LOC100283746 [Zea mays] >gi|195636860|gb|ACG37898.1| catalytic/ hydrolase [Zea mays]	0.181994
Unigene5545_8B	minus strand WRKY transcription factor 28 [(Populus tomentosa x P. bolleana) x P. tomentosa]	0.181994
Unigene52659_8B	cytochrome P450, family 78, subfamily A, polypeptide 10 [Arabidopsis thaliana] >gi|91806081|gb|ABE65769.1| cytochrome P450 family protein [Arabidopsis thaliana] >gi|332197430|gb|AEE35551.1| cytochrome P450, family 78, subfamily A, polypeptide 10 [Arabidopsis thaliana]	0.181699
Unigene39074_8B	Cell cycle regulated microtubule associated protein [Arabidopsis thaliana] >gi|332659269|gb|AEE84669.1| Cell cycle regulated microtubule associated protein [Arabidopsis thaliana]	0.181472
Unigene24942_8B	glycosylphosphatidylinositol transamidase [Arabidopsis thaliana] >gi|332005274|gb|AED92657.1| glycosylphosphatidylinositol transamidase [Arabidopsis thaliana]	0.180803
Unigene14986_8B	ankyrin repeat-containing protein [Arabidopsis thaliana] >gi|332642609|gb|AEE76130.1| ankyrin repeat-containing protein [Arabidopsis thaliana]	0.18071
Unigene48597_8B	inus strand alpha/beta-hydrolase domain-containing protein [Arabidopsis thaliana] >gi|4510348|gb|AAD21437.1| expressed protein [Arabidopsis thaliana] >gi|330254133|gb|AEC09227.1| alpha/beta-hydrolase domain-containing protein [Arabidopsis thaliana]	0.180257
Unigene4551_8B	uncharacterized protein [Arabidopsis thaliana] >gi|8569098|gb|AAF76443.1|AC015445_10 ESTs gb|F20048, gb|F20049 come from this gene [Arabidopsis thaliana] >gi|332194387|gb|AEE32508.1| uncharacterized protein [Arabidopsis thaliana]	0.179895
Unigene45828_8B	small molecular heat shock protein 10 [Nelumbo nucifera]	0.179561
Unigene26099_8B	ranscription initiation factor IIB-2 [Arabidopsis lyrata subsp. lyrata] >gi|297328501|gb|EFH58920.1| transcription initiation factor IIB-2 [Arabidopsis lyrata subsp. lyrata]	0.179524
Unigene9134_8B	minus strand terpene synthase 1 [Populus trichocarpa]	0.179503
Unigene17594_8B	Probable serine/threonine-protein kinase DDB_G0276461 OS=Dictyostelium discoideum GN=DDB_G0276461 PE=3 SV=1	0.179318
Unigene58129_8B	minus strand protein kinase like protein [Arabidopsis thaliana]	0.179084
Unigene51931_8B	Os02g0791500 [Oryza sativa Japonica Group] >gi|84514053|gb|ABC59069.1| UDP-glucuronic acid 4-epimerase isoform 2 [Oryza sativa Japonica Group] >gi|113537890|dbj|BAF10273.1| Os02g0791500 [Oryza sativa Japonica Group]	0.17841
Unigene4419_8B	ferroportin protein family [Populus trichocarpa] >gi|222871458|gb|EEF08589.1| ferroportin protein family [Populus trichocarpa]	0.178311
Unigene30181_8B	cytochrome b561 [Citrullus lanatus]	0.177846
Unigene54586_8B	hypothetical protein VOLCADRAFT_119669 [Volvox carteri f. nagariensis] >gi|300257323|gb|EFJ41573.1| hypothetical protein VOLCADRAFT_119669 [Volvox carteri f. nagariensis]	0.177529
Unigene18273_8B	UDP-glucosyltransferase [Rhodiola sachalinensis]	0.17697
Unigene33571_8B	minus strand hypothetical protein SORBIDRAFT_02g022302 [Sorghum bicolor] >gi|241923447|gb|EER96591.1| hypothetical protein SORBIDRAFT_02g022302 [Sorghum bicolor]	0.176716
Unigene31807_8B	70 kDa heat shock cognate protein 2 [Vigna radiata]	0.176512
Unigene31208_8B	phototropin 2 [Junellia spathulata] >gi|189085823|gb|ACD75650.1| phototropin 2 [Junellia spathulata] >gi|189085825|gb|ACD75651.1| phototropin 2 [Junellia crithmifolia]	0.17642
Unigene28437_8B	minus strand histone deacetylase [Populus trichocarpa] >gi|222869188|gb|EEF06319.1| histone deacetylase [Populus trichocarpa]	0.176097
Unigene28706_8B	UDP-glucose:glucosyltransferase [Lycium barbarum]	0.17465
Unigene52690_8B	minus strand 60S ribosomal protein L15 [Zea mays] >gi|195641286|gb|ACG40111.1| 60S ribosomal protein L15 [Zea mays]	0.174602
Unigene58092_8B	CTV.2 [Citrus trifoliata]	0.174434
Unigene33543_8B	minus strand conserved hypothetical protein [Ricinus communis] >gi|223537869|gb|EEF39484.1| conserved hypothetical protein [Ricinus communis]	0.174152
Unigene18559_8B	A_IG002N01.31 gene product [Arabidopsis thaliana]	0.172926
Unigene24471_8B	unnamed protein product [Vitis vinifera]	0.172169
Unigene32877_8B	UDP-glycosyltransferase 74 F1 [Arabidopsis thaliana] >gi|330255238|gb|AEC10332.1| UDP-glycosyltransferase 74 F1 [Arabidopsis thaliana]	0.172042
Unigene4103_8B	uncharacterized protein [Arabidopsis thaliana] >gi|332645115|gb|AEE78636.1| uncharacterized protein [Arabidopsis thaliana]	0.171477
Unigene4098_8B	receptor homology-transmembrane-ring H2 domain protein 1 [Arabidopsis thaliana] >gi|332010783|gb|AED98166.1| receptor homology-transmembrane-ring H2 domain protein 1 [Arabidopsis thaliana]	0.171477
Unigene14213_8B	minus strand mini-chromosome maintenance protein MCM6 [Pisum sativum]	0.170804
Unigene31382_8B	gibberellin 7-oxidase [Cucurbita maxima]	0.17055
Unigene40148_8B	minus strand phytoene desaturase [Carica papaya]	0.170478
Unigene23197_8B	serine-threonine protein kinase, plant-type, putative [Ricinus communis] >gi|223526905|gb|EEF29112.1| serine-threonine protein kinase, plant-type, putative [Ricinus communis]	0.170278
Unigene25497_8B	minus strand Leucine Rich Repeat family protein [Oryza sativa Japonica Group]	0.170184
Unigene4991_8B	pentatricopeptide repeat-containing protein [Arabidopsis thaliana] >gi|75181167|sp|Q9LYZ9.1|PP362_ARATH RecName: Full=Pentatricopeptide repeat-containing protein At5g02860 >gi|332003145|gb|AED90528.1| pentatricopeptide repeat-containing protein [Arabidopsis thaliana]	0.169966
Unigene30720_8B	COL domain class transcription factor [Malus x domestica]	0.169796
Unigene5593_8B	minus strand ERD2-like protein [Gossypium raimondii]	0.169743
Unigene5601_8B	minus strand starch synthase IV precursor [Solanum lycopersicum]	0.169743
Unigene25483_8B	uncharacterized protein [Arabidopsis thaliana] >gi|332005969|gb|AED93352.1| uncharacterized protein [Arabidopsis thaliana]	0.169027
Unigene29244_8B	minus strand leucine-rich repeat transmembrane protein kinase-like protein [Arabidopsis thaliana] >gi|224589493|gb|ACN59280.1| leucine-rich repeat receptor-like protein kinase [Arabidopsis thaliana] >gi|330250322|gb|AEC05416.1| leucine-rich repeat transmembrane protein kinase-like protein [Arabidopsis thaliana]	0.168833
Unigene41050_8B	minus strand RecName: Full=Probable FKBP-type peptidyl-prolyl cis-trans isomerase 4, chloroplastic; Short=PPIase; AltName: Full=Rotamase; Flags: Precursor >gi|6686798|emb|CAB64721.1| FKBP like protein [Arabidopsis thaliana]	0.1685
Unigene32077_8B	bromodomain protein [Populus trichocarpa] >gi|222848635|gb|EEE86182.1| bromodomain protein [Populus trichocarpa]	0.167256
Unigene18572_8B	f-box family protein [Populus trichocarpa] >gi|222873706|gb|EEF10837.1| f-box family protein [Populus trichocarpa]	0.166972
Unigene40776_8B	minus strand ICE transcription factor 1 [Eucalyptus globulus] >gi|333470598|gb|AEF33834.1| ICE transcription factor 1 [Eucalyptus globulus]	0.166671
Unigene25883_8B	cytokinin oxidase [Populus trichocarpa] >gi|222842205|gb|EEE79752.1| cytokinin oxidase [Populus trichocarpa]	0.166233
Unigene259_8B	Os05g0594900 [Oryza sativa Japonica Group] >gi|113580061|dbj|BAF18424.1| Os05g0594900 [Oryza sativa Japonica Group]	0.16566
Unigene19394_8B	cytochrome P450 [Populus trichocarpa] >gi|222851791|gb|EEE89338.1| cytochrome P450 [Populus trichocarpa]	0.164745
Unigene28046_8B	WD-40 repeat protein family [Arabidopsis lyrata subsp. lyrata] >gi|297313163|gb|EFH43586.1| WD-40 repeat protein family [Arabidopsis lyrata subsp. lyrata]	0.163535
Unigene10046_8B	innamyl alcohol dehydrogenase 3 [Gossypium hirsutum]	0.163075
Unigene31640_8B	minus strand homeobox protein 23 [Arabidopsis thaliana] >gi|332007089|gb|AED94472.1| homeobox protein 23 [Arabidopsis thaliana]	0.162801
Unigene26937_8B	minus strand ammonium transporter [Populus trichocarpa] >gi|222855127|gb|EEE92674.1| ammonium transporter [Populus trichocarpa]	0.162134
Unigene42865_8B	minus strand Os03g0265700 [Oryza sativa Japonica Group] >gi|113548122|dbj|BAF11565.1| Os03g0265700 [Oryza sativa Japonica Group]	0.161953
Unigene21861_8B	uncharacterized protein [Arabidopsis thaliana] >gi|308197098|sp|Q9LYM3.2|LOR14_ARATH RecName: Full=Protein LURP-one-related 14 >gi|332645969|gb|AEE79490.1| uncharacterized protein [Arabidopsis thaliana]	0.161148
Unigene31388_8B	At4g39795 [Arabidopsis thaliana] >gi|66841344|gb|AAY57309.1| At4g39795 [Arabidopsis thaliana]	0.160725
Unigene42329_8B	secondary cell wall-related glycosyltransferase family 8 [Populus tremula x Populus tremuloides]	0.160079
Unigene28369_8B	minus strand D6-type cyclin [Populus trichocarpa]	0.159437
Unigene56435_8B	AT5g66560/K1F13_23 [Arabidopsis thaliana] >gi|24111403|gb|AAN46836.1| At5g66560/K1F13_23 [Arabidopsis thaliana]	0.158977
Unigene42931_8B	myb family transcription factor [Arabidopsis lyrata subsp. lyrata] >gi|297326126|gb|EFH56546.1| myb family transcription factor [Arabidopsis lyrata subsp. lyrata]	0.158758
Unigene28326_8B	minus strand aromatic and neutral amino acid transporter [Populus trichocarpa] >gi|222867989|gb|EEF05120.1| aromatic and neutral amino acid transporter [Populus trichocarpa]	0.158323
Unigene44671_8B	minus strand LysM type receptor kinase [Lotus japonicus] >gi|290490596|dbj|BAI79285.1| LysM type receptor kinase [Lotus japonicus]	0.157038
Unigene11835_8B	minus strand AT3G16230 [Arabidopsis thaliana]	0.156468
Unigene26740_8B	Os07g0197100 [Oryza sativa Japonica Group] >gi|75133408|sp|Q6Z398.1|HXK4_ORYSJ RecName: Full=Hexokinase-4, chloroplastic; AltName: Full=Hexokinase II; Flags: Precursor >gi|13991927|gb|AAK51560.1|AF372832_1 hexokinase II [Oryza sativa] >gi|34394076|dbj|BAC84178.1| hexokinase II [Oryza sativa Japonica Group] >gi|50508490|dbj|BAD30694.1| hexokinase II [Oryza sativa Japonica Group] >gi|73918009|gb|AA…	0.156309
Unigene27335_8B	leucine-rich repeat protein kinase-like protein [Arabidopsis thaliana] >gi|334185060|ref|NP_001189801.1| leucine-rich repeat protein kinase-like protein [Arabidopsis thaliana] >gi|75155911|sp|Q8LFN2.1|Y3037_ARATH RecName: Full=Probable inactive leucine-rich repeat receptor-like protein kinase At3g03770; Flags: Precursor >gi|224589557|gb|ACN59312.1| leucine-rich repeat receptor-like protein kinase…	0.156288
Unigene7483_8B	minus strand replication factor C subunit 3/5 [Arabidopsis thaliana] >gi|332006337|gb|AED93720.1| replication factor C subunit 3/5 [Arabidopsis thaliana]	0.156175
Unigene26442_8B	leucine-rich repeat-containing protein kinase family protein [Musa acuminata]	0.155385
Unigene27220_8B	predicted protein [Populus trichocarpa] >gi|222870709|gb|EEF07840.1| predicted protein [Populus trichocarpa]	0.155285
Unigene56224_8B	minus strand multicopper oxidase [Populus trichocarpa] >gi|222862450|gb|EEE99956.1| multicopper oxidase [Populus trichocarpa]	0.15506
Unigene38338_8B	minus strand LOC100282082 [Zea mays] >gi|195619570|gb|ACG31615.1| saccharopine dehydrogenase [Zea mays]	0.154913
Unigene27005_8B	protein kinase 1 [Populus nigra]	0.154781
Unigene19173_8B	PREDICTED: hypothetical protein [Vitis vinifera]	0.154753
Unigene28803_8B	phospholipase PLDa1 [Solanum lycopersicum]	0.154506
Unigene29033_8B	unnamed protein product [Vitis vinifera]	0.154232
Unigene43469_8B	minus strand WPP domain-associated protein [Arabidopsis thaliana] >gi|330253921|gb|AEC09015.1| WPP domain-associated protein [Arabidopsis thaliana]	0.153822
Unigene5482_8B	LOC100283413 [Zea mays] >gi|195634655|gb|ACG36796.1| RHC1A [Zea mays]	0.153544
Unigene5485_8B	minus strand glutamate binding protein [Arabidopsis lyrata subsp. lyrata] >gi|297335276|gb|EFH65693.1| glutamate binding protein [Arabidopsis lyrata subsp. lyrata]	0.153544
Unigene31257_8B	minus strand UDP-glucoronosyl/UDP-glucosyl transferase family protein [Arabidopsis lyrata subsp. lyrata] >gi|297319642|gb|EFH50064.1| UDP-glucoronosyl/UDP-glucosyl transferase family protein [Arabidopsis lyrata subsp. lyrata]	0.153172
Unigene56221_8B	minus strand Os03g0140900 [Oryza sativa Japonica Group] >gi|255674191|dbj|BAF10837.2| Os03g0140900 [Oryza sativa Japonica Group]	0.152182
Unigene23167_8B	germin-like protein subfamily 1 member 7 [Arabidopsis thaliana] >gi|18203443|sp|Q9SFF9.1|GL17_ARATH RecName: Full=Germin-like protein subfamily 1 member 7; Flags: Precursor >gi|6671962|gb|AAF23221.1|AC013454_8 germin-like protein [Arabidopsis thaliana] >gi|6714408|gb|AAF26097.1|AC012393_23 germin-like protein [Arabidopsis thaliana] >gi|110738191|dbj|BAF01026.1| germin-like protein [Arabidopsis th…	0.151986
Unigene39198_8B	multidrug resistance protein ABC transporter family [Populus trichocarpa] >gi|222852465|gb|EEE90012.1| multidrug resistance protein ABC transporter family [Populus trichocarpa]	0.151855
Unigene41462_8B	ethylene-responsive transciptional coactivator-like protein [Retama raetam]	0.151465
Unigene3185_8B	minus strand zinc ion binding / nucleic acid binding [Arabidopsis thaliana] >gi|330250297|gb|AEC05391.1| zinc ion binding / nucleic acid binding protein [Arabidopsis thaliana]	0.15067
Unigene32362_8B	minus strand hypothetical protein LOC100382886 [Zea mays] >gi|223974667|gb|ACN31521.1| unknown [Zea mays]	0.150226
Unigene4106_8B	minus strand U3 ribonucleoprotein family protein [Arabidopsis lyrata subsp. lyrata] >gi|297317187|gb|EFH47609.1| U3 ribonucleoprotein family protein [Arabidopsis lyrata subsp. lyrata]	0.149858
Unigene4104_8B	XH/XS domain-containing protein [Arabidopsis lyrata subsp. lyrata] >gi|297335978|gb|EFH66395.1| XH/XS domain-containing protein [Arabidopsis lyrata subsp. lyrata]	0.149858
Unigene31149_8B	minus strand glycosyltransferase family protein 47 [Arabidopsis lyrata subsp. lyrata] >gi|297335141|gb|EFH65559.1| glycosyltransferase family protein 47 [Arabidopsis lyrata subsp. lyrata]	0.14937
Unigene53962_8B	minus strand Bcl-2-associated athanogene-like protein [Vitis vinifera]	0.149332
Unigene25016_8B	PREDICTED: similar to P-glycoprotein [Vitis vinifera]	0.149241
Unigene26862_8B	CHLM; CHLM (magnesium-protoporphyrin IX methyltransferase); magnesium protoporphyrin IX methyltransferase (EC:2.1.1.11); K03428 magnesium-protoporphyrin O-methyltransferase [EC:2.1.1.11]	0.149071
Unigene34318_8B	minus strand glutamyl-tRNA reductase (EC:1.2.1.70); K02492 glutamyl-tRNA reductase [EC:1.2.1.70]	0.148274
Unigene23477_8B	minus strand vacuolar iron transporter-like protein [Arabidopsis thaliana] >gi|20453050|gb|AAM19770.1| AT4g27870/T27E11_110 [Arabidopsis thaliana] >gi|27363246|gb|AAO11542.1| At4g27870/T27E11_110 [Arabidopsis thaliana] >gi|332660003|gb|AEE85403.1| vacuolar iron transporter-like protein [Arabidopsis thaliana]	0.148089
Unigene58552_8B	minus strand WRKY transcription factor 1 [(Populus tomentosa x P. bolleana) x P. tomentosa]	0.147891
Unigene7669_8B	transposase [Cucumis melo subsp. melo]	0.147464
Unigene32725_8B	GILT domain-containing protein [Arabidopsis thaliana] >gi|15146334|gb|AAK83650.1| At1g07080/F10K1_15 [Arabidopsis thaliana] >gi|15809756|gb|AAL06806.1| At1g07080/F10K1_15 [Arabidopsis thaliana] >gi|332189954|gb|AEE28075.1| GILT domain-containing protein [Arabidopsis thaliana]	0.147387
Unigene33238_8B	myosin XI-F [Nicotiana benthamiana]	0.147322
Unigene16048_8B	NADH dehydrogenase subunit 4 [Nicotiana tabacum]	0.147069
Unigene11529_8B	predicted protein [Populus trichocarpa] >gi|222859220|gb|EEE96767.1| predicted protein [Populus trichocarpa]	0.146929
Unigene42515_8B	DNA topoisomerase family protein [Arabidopsis lyrata subsp. lyrata] >gi|297327049|gb|EFH57469.1| DNA topoisomerase family protein [Arabidopsis lyrata subsp. lyrata]	0.146554
Unigene57861_8B	TGF-beta receptor-interacting protein 1 [Phaseolus vulgaris]	0.146253
Unigene30970_8B	kinase family protein [Arabidopsis lyrata subsp. lyrata] >gi|297333538|gb|EFH63956.1| kinase family protein [Arabidopsis lyrata subsp. lyrata]	0.146197
Unigene29159_8B	minus strand DNA repair protein RAD50 [Arabidopsis thaliana] >gi|57013013|sp|Q9SL02.2|RAD50_ARATH RecName: Full=DNA repair protein RAD50; Short=AtRAD50 >gi|7110148|gb|AAF36810.1|AF168748_1 DNA repair-recombination protein [Arabidopsis thaliana] >gi|22654997|gb|AAM98090.1| At2g31970/F22D22.28 [Arabidopsis thaliana] >gi|29028758|gb|AAO64758.1| At2g31970/F22D22.28 [Arabidopsis thaliana] >gi|33025352…	0.145774
Unigene27523_8B	caffeic acid O-methyltransferase [Capsicum annuum]	0.145229
Unigene16051_8B	minus strand cytochrome P450 [Populus trichocarpa] >gi|222855774|gb|EEE93321.1| cytochrome P450 [Populus trichocarpa]	0.14486
Unigene39107_8B	minus strand predicted protein [Populus trichocarpa] >gi|222845587|gb|EEE83134.1| predicted protein [Populus trichocarpa]	0.143909
Unigene53754_8B	Os03g0598200 [Oryza sativa Japonica Group] >gi|113549080|dbj|BAF12523.1| Os03g0598200 [Oryza sativa Japonica Group]	0.143834
Unigene31953_8B	Os01g0888500 [Oryza sativa Japonica Group] >gi|113534570|dbj|BAF06953.1| Os01g0888500 [Oryza sativa Japonica Group]	0.143365
Unigene28906_8B	minus strand lysine ketoglutarate reductase trans-splicing related 1 [Zea mays]	0.143038
Unigene20796_8B	minus strand Os05g0357800 [Oryza sativa Japonica Group] >gi|113578850|dbj|BAF17213.1| Os05g0357800 [Oryza sativa Japonica Group]	0.142695
Unigene33825_8B	serine-rich protein [Cucumis melo subsp. melo]	0.14241
Unigene11515_8B	Disease resistance protein RGA2, putative [Ricinus communis] >gi|223535390|gb|EEF37064.1| Disease resistance protein RGA2, putative [Ricinus communis]	0.142113
Unigene40574_8B	down-regulated in metastasis (DRIM) domain-containing protein [Arabidopsis thaliana] >gi|332660439|gb|AEE85839.1| down-regulated in metastasis (DRIM) domain-containing protein [Arabidopsis thaliana]	0.141531
Unigene33035_8B	minus strand kinesin-related protein katA (fragment) [Arabidopsis thaliana]	0.141382
Unigene34303_8B	minus strand Os09g0346700 [Oryza sativa Japonica Group] >gi|113631174|dbj|BAF24855.1| Os09g0346700 [Oryza sativa Japonica Group]	0.140912
Unigene7189_8B	minus strand N-MYC downregulated-like 1 protein [Arabidopsis thaliana] >gi|10176779|dbj|BAB09893.1| pollen specific protein SF21 [Arabidopsis thaliana] >gi|15215798|gb|AAK91444.1| AT5g56750/MIK19_22 [Arabidopsis thaliana] >gi|19699254|gb|AAL90993.1| AT5g56750/MIK19_22 [Arabidopsis thaliana] >gi|21593137|gb|AAM65086.1| pollen specific protein SF21 [Arabidopsis thaliana] >gi|332009420|gb|AED96803.1…	0.140575
Unigene5872_8B	minus strand carboxyl-tansferase, subunit of Het-ACCase [Ricinus communis] >gi|223532715|gb|EEF34495.1| carboxyl-tansferase, subunit of Het-ACCase [Ricinus communis]	0.140146
Unigene5871_8B	cytochrome P450 [Populus trichocarpa] >gi|222832858|gb|EEE71335.1| cytochrome P450 [Populus trichocarpa]	0.140146
Unigene34438_8B	minus strand phosphatidylcholine-sterol O-acyltransferase [Arabidopsis lyrata subsp. lyrata] >gi|297338035|gb|EFH68452.1| phosphatidylcholine-sterol O-acyltransferase [Arabidopsis lyrata subsp. lyrata]	0.139828
Unigene29901_8B	minus strand UGT protein [Gossypium hirsutum]	0.138612
Unigene45855_8B	minus strand DEAD-box ATP-dependent RNA helicase 53 [Arabidopsis thaliana] >gi|75335516|sp|Q9LUW5.1|RH53_ARATH RecName: Full=DEAD-box ATP-dependent RNA helicase 53 >gi|9293867|dbj|BAB01770.1| DEAD-Box RNA helicase-like protein [Arabidopsis thaliana] >gi|17064852|gb|AAL32580.1| DEAD-Box RNA helicase-like protein [Arabidopsis thaliana] >gi|20259816|gb|AAM13255.1| DEAD-Box RNA helicase-like protein …	0.138139
Unigene8594_8B	K(+) efflux antiporter 6 [Arabidopsis thaliana] >gi|298351711|sp|B5X0N6.1|KEA6_ARATH RecName: Full=K(+) efflux antiporter 6; Short=AtKEA6 >gi|208879520|gb|ACI31305.1| At5g11800 [Arabidopsis thaliana] >gi|332004339|gb|AED91722.1| K(+) efflux antiporter 6 [Arabidopsis thaliana]	0.137777
Unigene38634_8B	minus strand SNARE associated Golgi protein family [Arabidopsis thaliana] >gi|34222066|gb|AAQ62869.1| At1g12450 [Arabidopsis thaliana] >gi|332190763|gb|AEE28884.1| SNARE associated Golgi protein family [Arabidopsis thaliana]	0.137073
Unigene927_8B	luminidependens [Arabidopsis thaliana] >gi|113926889|emb|CAJ53856.1| luminidependens [Arabidopsis thaliana] >gi|113926891|emb|CAJ53857.1| luminidependens [Arabidopsis thaliana] >gi|113926893|emb|CAJ53858.1| luminidependens [Arabidopsis thaliana] >gi|113926895|emb|CAJ53859.1| luminidependens [Arabidopsis thaliana] >gi|113926897|emb|CAJ53860.1| luminidependens [Arabidopsis thaliana] >gi|113926899|e…	0.136882
Unigene18893_8B	minus strand Os07g0672500 [Oryza sativa Japonica Group] >gi|113612138|dbj|BAF22516.1| Os07g0672500 [Oryza sativa Japonica Group]	0.136619
Unigene11764_8B	inorganic pyrophosphatase [Zea mays] >gi|195640904|gb|ACG39920.1| inorganic pyrophosphatase [Zea mays]	0.136337
Unigene11607_8B	protein kinase family protein [Arabidopsis thaliana] >gi|330253098|gb|AEC08192.1| protein kinase family protein [Arabidopsis thaliana]	0.136103
Unigene21146_8B	Os02g0631000 [Oryza sativa Japonica Group] >gi|113537028|dbj|BAF09411.1| Os02g0631000 [Oryza sativa Japonica Group]	0.136032
Unigene40456_8B	minus strand UPA19 [Capsicum annuum]	0.135621
Unigene50050_8B	minus strand NAC1 [Medicago truncatula]	0.135478
Unigene16009_8B	minus strand rhodanese/Cell cycle control phosphatase-like protein [Arabidopsis thaliana] >gi|332646447|gb|AEE79968.1| rhodanese/Cell cycle control phosphatase-like protein [Arabidopsis thaliana]	0.135165
Unigene24814_8B	minus strand H0211A12.14 [Oryza sativa Indica Group]	0.135123
Unigene27739_8B	Endosomal targeting BRO1-like domain-containing protein [Arabidopsis thaliana] >gi|9665071|gb|AAF97273.1|AC034106_16 F2H15.16 [Arabidopsis thaliana] >gi|63003870|gb|AAY25464.1| At1g17940 [Arabidopsis thaliana] >gi|332191533|gb|AEE29654.1| Endosomal targeting BRO1-like domain-containing protein [Arabidopsis thaliana]	0.134202
Unigene752_8B	male sterility-related protein [Linum usitatissimum] >gi|168805190|gb|ACA28680.1| male sterility-related protein [Linum usitatissimum]	0.134042
Unigene25117_8B	glycolate oxidase [Solanum lycopersicum]	0.134025
Unigene21289_8B	minus strand delta-9 fatty acid desaturase [Vernicia fordii]	0.13344
Unigene51834_8B	minus strand DNA helicase-like [Arabidopsis thaliana]	0.133022
Unigene21343_8B	minus strand arginine/serine-rich coiled coil protein 1 [Zea mays]	0.132995
Unigene58120_8B	minus strand aminophospholipid ATPase [Populus trichocarpa] >gi|222851747|gb|EEE89294.1| aminophospholipid ATPase [Populus trichocarpa]	0.132105
Unigene24338_8B	minus strand dormancy/auxin associated protein [Arabidopsis thaliana] >gi|332195243|gb|AEE33364.1| dormancy/auxin associated protein [Arabidopsis thaliana]	0.132063
Unigene40904_8B	minus strand Os05g0519600 [Oryza sativa Japonica Group] >gi|113579616|dbj|BAF17979.1| Os05g0519600 [Oryza sativa Japonica Group]	0.131926
Unigene54257_8B	ribosomal protein S26 [Pisum sativum]	0.131402
Unigene54263_8B	Chaperone protein dnaJ 11, chloroplast precursor, putative [Ricinus communis] >gi|223551246|gb|EEF52732.1| Chaperone protein dnaJ 11, chloroplast precursor, putative [Ricinus communis]	0.130978
Unigene5773_8B	minus strand resistance protein [Vitis vinifera]	0.130801
Unigene20649_8B	minus strand unnamed protein product [Vitis vinifera]	0.130544
Unigene31889_8B	minus strand tubulin gamma complex-associated protein [Populus trichocarpa] >gi|222871972|gb|EEF09103.1| tubulin gamma complex-associated protein [Populus trichocarpa]	0.130088
Unigene14054_8B	sulfotransferase family protein [Arabidopsis lyrata subsp. lyrata] >gi|297334805|gb|EFH65223.1| sulfotransferase family protein [Arabidopsis lyrata subsp. lyrata]	0.129563
Unigene26260_8B	minus strand predicted protein [Hordeum vulgare subsp. vulgare] >gi|326531892|dbj|BAK01322.1| predicted protein [Hordeum vulgare subsp. vulgare]	0.129452
Unigene26572_8B	conserved hypothetical protein [Ricinus communis] >gi|223545402|gb|EEF46907.1| conserved hypothetical protein [Ricinus communis]	0.129122
Unigene22597_8B	white-brown-complex ABC transporter family [Populus trichocarpa] >gi|222860532|gb|EEE98079.1| white-brown-complex ABC transporter family [Populus trichocarpa]	0.128608
Unigene43836_8B	receptor protein kinase-like protein [Arabidopsis thaliana] >gi|7321074|emb|CAB82121.1| receptor protein kinase-like protein [Arabidopsis thaliana]	0.128277
Unigene25678_8B	hypothetical protein; K08592 sentrin-specific protease 1 [EC:3.4.22.-]	0.128127
Unigene50524_8B	hypothetical protein; K13717 OTU domain-containing protein 3	0.128123
Unigene14457_8B	histidine phosphotransfer protein [Populus trichocarpa] >gi|222855103|gb|EEE92650.1| histidine phosphotransfer protein [Populus trichocarpa]	0.127881
Unigene51733_8B	stress-induced receptor-like kinase [Glycine max]	0.127529
Unigene19307_8B	magnesium-protoporphyrin ix methyltransferase [Arabidopsis lyrata subsp. lyrata] >gi|297315525|gb|EFH45948.1| magnesium-protoporphyrin ix methyltransferase [Arabidopsis lyrata subsp. lyrata]	0.127441
Unigene28457_8B	minus strand glucuronokinase G [Arabidopsis thaliana] >gi|75305909|sp|Q93ZC9.1|GLAK1_ARATH RecName: Full=Glucuronokinase 1; Short=AtGlcAK1 >gi|16323053|gb|AAL15261.1| AT3g01640/F4P13_18 [Arabidopsis thaliana] >gi|22655334|gb|AAM98259.1| At3g01640/F4P13_18 [Arabidopsis thaliana] >gi|291293793|gb|ADD92391.1| glucuronokinase [Arabidopsis thaliana] >gi|332640177|gb|AEE73698.1| glucuronokinase G [Arab…	0.127299
Unigene19412_8B	high mobility group family [Populus trichocarpa] >gi|222868505|gb|EEF05636.1| high mobility group family [Populus trichocarpa]	0.127033
Unigene38779_8B	minus strand uncharacterized protein [Arabidopsis thaliana] >gi|330251180|gb|AEC06274.1| uncharacterized protein [Arabidopsis thaliana]	0.126855
Unigene56324_8B	minus strand UDP-glucoronosyl/UDP-glucosyl transferase family protein [Arabidopsis lyrata subsp. lyrata] >gi|297322165|gb|EFH52586.1| UDP-glucoronosyl/UDP-glucosyl transferase family protein [Arabidopsis lyrata subsp. lyrata]	0.126584
Unigene53031_8B	embryonic element binding Factor 7 [Daucus carota]	0.125991
Unigene16201_8B	UDP-D-glucuronic acid 4-epimerase [Gossypium hirsutum]	0.125963
Unigene8667_8B	LOC100284406 [Zea mays] >gi|195641730|gb|ACG40333.1| uracil-DNA glycosylase [Zea mays]	0.125806
Unigene5573_8B	minus strand Os06g0284200 [Oryza sativa Japonica Group] >gi|113595438|dbj|BAF19312.1| Os06g0284200 [Oryza sativa Japonica Group]	0.1258
Unigene5579_8B	CLE26 protein [Glycine max]	0.1258
Unigene28950_8B	minus strand alcohol dehydrogenase ADH [Solanum lycopersicum]	0.125232
Unigene31128_8B	alpha/beta-hydrolase-like protein [Arabidopsis thaliana] >gi|332197855|gb|AEE35976.1| alpha/beta-hydrolase-like protein [Arabidopsis thaliana]	0.123749
Unigene26736_8B	cytochrome P450 [Populus trichocarpa] >gi|222873641|gb|EEF10772.1| cytochrome P450 [Populus trichocarpa]	0.123662
Unigene11169_8B	minus strand Os11g0657200 [Oryza sativa Japonica Group] >gi|113645617|dbj|BAF28758.1| Os11g0657200 [Oryza sativa Japonica Group]	0.123432
Unigene41348_8B	minus strand Os12g0190100 [Oryza sativa Japonica Group] >gi|77553233|gb|ABA96029.1| Plant protein family protein, expressed [Oryza sativa Japonica Group] >gi|77553234|gb|ABA96030.1| Plant protein family protein, expressed [Oryza sativa Japonica Group] >gi|113648846|dbj|BAF29358.1| Os12g0190100 [Oryza sativa Japonica Group]	0.123227
Unigene50619_8B	minus strand EST gb|F14399 comes from this gene [Arabidopsis thaliana]	0.122645
Unigene22834_8B	uncharacterized protein [Arabidopsis thaliana] >gi|13937141|gb|AAK50064.1|AF372924_1 At1g69210/F4N2_11 [Arabidopsis thaliana] >gi|22137004|gb|AAM91347.1| At1g69210/F4N2_11 [Arabidopsis thaliana] >gi|332196773|gb|AEE34894.1| uncharacterized protein [Arabidopsis thaliana]	0.122644
Unigene3241_8B	minus strand cationic amino acid transporter [Populus trichocarpa] >gi|222841146|gb|EEE78693.1| cationic amino acid transporter [Populus trichocarpa]	0.122627
Unigene3236_8B	minus strand At1g78130 [Arabidopsis thaliana] >gi|110742895|dbj|BAE99345.1| transporter like protein [Arabidopsis thaliana]	0.122627
Unigene24090_8B	RecName: Full=Pleiotropic drug resistance protein 3; AltName: Full=OsPDR9	0.122522
Unigene25171_8B	minus strand zinc finger protein-like protein [Arabidopsis thaliana] >gi|332189234|gb|AEE27355.1| zinc finger protein-like protein [Arabidopsis thaliana]	0.122323
Unigene55242_8B	minus strand transducin/WD-40 repeat-containing protein [Arabidopsis thaliana] >gi|332640951|gb|AEE74472.1| transducin/WD-40 repeat-containing protein [Arabidopsis thaliana]	0.122219
Unigene40422_8B	midase family protein [Populus trichocarpa] >gi|222845461|gb|EEE83008.1| amidase family protein [Populus trichocarpa]	0.122204
Unigene32719_8B	minus strand glyoxalase/bleomycin resistance protein/dioxygenase [Zea mays] >gi|195606588|gb|ACG25124.1| glyoxalase/bleomycin resistance protein/dioxygenase [Zea mays]	0.122175
Unigene54920_8B	minus strand DnaJ-like protein [Glycine max]	0.121602
Unigene33928_8B	minus strand pentatricopeptide repeat-containing protein [Arabidopsis thaliana] >gi|332641528|gb|AEE75049.1| pentatricopeptide repeat-containing protein [Arabidopsis thaliana]	0.121327
Unigene39894_8B	minus strand ATPUP5 [Arabidopsis lyrata subsp. lyrata] >gi|297324574|gb|EFH54994.1| ATPUP5 [Arabidopsis lyrata subsp. lyrata]	0.121084
Unigene6356_8B	uncharacterized protein [Arabidopsis thaliana] >gi|4056427|gb|AAC98001.1| Contains similarity to gb|AJ006354 zinc finger protein (ZAC) from Homo sapiens [Arabidopsis thaliana] >gi|28416647|gb|AAO42854.1| At1g05060 [Arabidopsis thaliana] >gi|332189664|gb|AEE27785.1| uncharacterized protein [Arabidopsis thaliana]	0.120739
Unigene18994_8B	minus strand mitochondrial transcription termination factor-like protein [Arabidopsis thaliana] >gi|332007823|gb|AED95206.1| mitochondrial transcription termination factor-like protein [Arabidopsis thaliana]	0.120366
Unigene10125_8B	chloroplast-targeted copper chaperone, putative [Ricinus communis] >gi|223543792|gb|EEF45320.1| chloroplast-targeted copper chaperone, putative [Ricinus communis]	0.119957
Unigene3387_8B	Ribonuclease III, putative [Ricinus communis] >gi|223544646|gb|EEF46162.1| Ribonuclease III, putative [Ricinus communis]	0.119175
Unigene34027_8B	minus strand At2g16980 [Arabidopsis thaliana]	0.119113
Unigene44958_8B	minus strand RING/U-box domain-containing protein [Arabidopsis thaliana] >gi|115311453|gb|ABI93907.1| At3g06140 [Arabidopsis thaliana] >gi|332640829|gb|AEE74350.1| RING/U-box domain-containing protein [Arabidopsis thaliana]	0.118644
Unigene4545_8B	DNAJ heat shock N-terminal domain-containing protein [Arabidopsis thaliana] >gi|3695404|gb|AAC62804.1| contains similarity to DnaJ domains (Pfam: PF00226, E=5.8e-13) [Arabidopsis thaliana] >gi|332657446|gb|AEE82846.1| DNAJ heat shock N-terminal domain-containing protein [Arabidopsis thaliana]	0.118169
Unigene16660_8B	protein kinase family protein [Arabidopsis thaliana] >gi|332646095|gb|AEE79616.1| protein kinase family protein [Arabidopsis thaliana]	0.118017
Unigene813_8B	minus strand bHLH transcription factor [Gossypium hirsutum]	0.117952
Unigene14812_8B	minus strand Os09g0345300 [Oryza sativa Japonica Group] >gi|113631169|dbj|BAF24850.1| Os09g0345300 [Oryza sativa Japonica Group]	0.117612
Unigene38852_8B	minus strand cation proton exchanger [Populus trichocarpa] >gi|222845252|gb|EEE82799.1| cation proton exchanger [Populus trichocarpa]	0.11736
Unigene30584_8B	minus strand ATP-dependent DNA helicase Q-like 3 [Arabidopsis thaliana] >gi|75334307|sp|Q9FT72.1|RQL3_ARATH RecName: Full=ATP-dependent DNA helicase Q-like 3; AltName: Full=RecQ-like protein 3; Short=AtRecQ3; Short=AtRecQl3 >gi|11121447|emb|CAC14867.1| DNA Helicase [Arabidopsis thaliana] >gi|332661156|gb|AEE86556.1| ATP-dependent DNA helicase Q-like 3 [Arabidopsis thaliana]	0.117282
Unigene22291_8B	predicted protein [Micromonas sp. RCC299] >gi|226518157|gb|ACO64149.1| predicted protein [Micromonas sp. RCC299]	0.11681
Unigene23489_8B	minus strand Small nuclear RNA activating complex (SNAPc), subunit SNAP43 protein [Arabidopsis thaliana] >gi|332645540|gb|AEE79061.1| Small nuclear RNA activating complex (SNAPc), subunit SNAP43 protein [Arabidopsis thaliana]	0.11666
Unigene15382_8B	minus strand leucine-rich repeat receptor-like protein kinase [Arabidopsis thaliana]	0.116457
Unigene48342_8B	Os03g0832300 [Oryza sativa Japonica Group] >gi|113550271|dbj|BAF13714.1| Os03g0832300 [Oryza sativa Japonica Group]	0.116181
Unigene27363_8B	minus strand NBS resistance protein [Populus trichocarpa] >gi|222833886|gb|EEE72363.1| NBS resistance protein [Populus trichocarpa]	0.116104
Unigene40435_8B	minus strand AT5g13390/T22N19_40 [Arabidopsis thaliana]	0.11608
Unigene43484_8B	membrane protein [Arabidopsis lyrata subsp. lyrata] >gi|297328350|gb|EFH58769.1| membrane protein [Arabidopsis lyrata subsp. lyrata]	0.115886
Unigene8996_8B	minus strand N-acetylglutamate-5-P reductase [Populus maximowiczii x Populus nigra]	0.115841
Unigene57497_8B	adenosine kinase [Gossypium hirsutum]	0.115085
Unigene16950_8B	minus strand extensin, proline-rich protein, putative [Ricinus communis] >gi|223543406|gb|EEF44937.1| extensin, proline-rich protein, putative [Ricinus communis]	0.114839
Unigene32418_8B	glycosyl hydrolase family 3 protein [Arabidopsis lyrata subsp. lyrata] >gi|297335015|gb|EFH65433.1| glycosyl hydrolase family 3 protein [Arabidopsis lyrata subsp. lyrata]	0.114122
Unigene25602_8B	WAK-like kinase [Solanum lycopersicum]	0.113739
Unigene19791_8B	unnamed protein product [Vitis vinifera]	0.113604
Unigene50278_8B	NAD(H) kinase 1 [Arabidopsis thaliana] >gi|94717660|sp|Q56YN3.2|NADK1_ARATH RecName: Full=NAD(H) kinase 1; Short=AtNADK-1 >gi|39843359|gb|AAR32133.1| NADK1 [Arabidopsis thaliana] >gi|332642935|gb|AEE76456.1| NAD(H) kinase 1 [Arabidopsis thaliana]	0.113105
Unigene25003_8B	minus strand Os02g0555700 [Oryza sativa Japonica Group] >gi|113536655|dbj|BAF09038.1| Os02g0555700 [Oryza sativa Japonica Group]	0.113091
Unigene4508_8B	metallo-beta-lactamase family protein [Arabidopsis lyrata subsp. lyrata] >gi|297328689|gb|EFH59108.1| metallo-beta-lactamase family protein [Arabidopsis lyrata subsp. lyrata]	0.113041
Unigene4509_8B	minus strand OSJNBa0032F06.18 [Oryza sativa Japonica Group]	0.113041
Unigene57822_8B	minus strand endomembrane family protein 70 [Arabidopsis thaliana] >gi|332657760|gb|AEE83160.1| endomembrane family protein 70 [Arabidopsis thaliana]	0.112992
Unigene8571_8B	minus strand adenosine 5'-phosphosulfate reductase [Glycine max]	0.112931
Unigene21744_8B	uncharacterized protein [Arabidopsis thaliana] >gi|332660217|gb|AEE85617.1| uncharacterized protein [Arabidopsis thaliana]	0.112877
Unigene39541_8B	minus strand uncharacterized protein [Arabidopsis thaliana] >gi|50253430|gb|AAT71917.1| At4g19950 [Arabidopsis thaliana] >gi|51972070|gb|AAU15139.1| At4g19950 [Arabidopsis thaliana] >gi|332658850|gb|AEE84250.1| uncharacterized protein [Arabidopsis thaliana]	0.112816
Unigene26924_8B	minus strand unnamed protein product [Vitis vinifera]	0.112336
Unigene57359_8B	fasciclin-like AGP 7 [Populus tremula x Populus alba]	0.11177
Unigene52384_8B	minus strand Transketolase [Arabidopsis thaliana] >gi|332646583|gb|AEE80104.1| Transketolase [Arabidopsis thaliana]	0.11159
Unigene3756_8B	minus strand aquarius [Cucumis melo subsp. melo]	0.111561
Unigene3755_8B	minus strand homogentisate solanesyltransferase [Arabidopsis thaliana] >gi|334185269|ref|NP_001189865.1| homogentisate solanesyltransferase [Arabidopsis thaliana] >gi|332641606|gb|AEE75127.1| homogentisate solanesyltransferase [Arabidopsis thaliana] >gi|332641607|gb|AEE75128.1| homogentisate solanesyltransferase [Arabidopsis thaliana]	0.111561
Unigene874_8B	minus strand leucine-rich repeat protein kinase-like protein [Arabidopsis thaliana] >gi|9294580|dbj|BAB02861.1| receptor-like protein kinase-like protein [Arabidopsis thaliana] >gi|224589583|gb|ACN59325.1| leucine-rich repeat receptor-like protein kinase [Arabidopsis thaliana] >gi|332643925|gb|AEE77446.1| leucine-rich repeat protein kinase-like protein [Arabidopsis thaliana]	0.111533
Unigene3125_8B	cytokinin biosynthetic isopentenyltransferase [Populus trichocarpa] >gi|222863453|gb|EEF00584.1| cytokinin biosynthetic isopentenyltransferase [Populus trichocarpa]	0.111443
Unigene13621_8B	integral membrane protein [Zea mays] >gi|195650861|gb|ACG44898.1| integral membrane protein [Zea mays]	0.111282
Unigene15737_8B	minus strand Os03g0738100 [Oryza sativa Japonica Group] >gi|255674880|dbj|BAF13122.2| Os03g0738100 [Oryza sativa Japonica Group]	0.110664
Unigene1849_8B	Protein C4orf14 homolog, related [Medicago truncatula]	0.110234
Unigene23987_8B	abscisic acid-responsive HVA22 family protein [Arabidopsis lyrata subsp. lyrata] >gi|297327714|gb|EFH58134.1| abscisic acid-responsive HVA22 family protein [Arabidopsis lyrata subsp. lyrata]	0.109598
Unigene39589_8B	binding protein [Arabidopsis lyrata subsp. lyrata] >gi|297326525|gb|EFH56945.1| binding protein [Arabidopsis lyrata subsp. lyrata]	0.10889
Unigene25773_8B	PAP/OAS1 substrate-binding domain-containing protein [Arabidopsis thaliana] >gi|30725328|gb|AAP37686.1| At3g56320 [Arabidopsis thaliana] >gi|332645988|gb|AEE79509.1| PAP/OAS1 substrate-binding domain-containing protein [Arabidopsis thaliana]	0.108001
Unigene55965_8B	60S ribosomal protein L38 [Arabidopsis thaliana] >gi|15231705|ref|NP_191513.1| 60S ribosomal protein L38 [Arabidopsis thaliana] >gi|297820788|ref|XP_002878277.1| 60S ribosomal protein L38 [Arabidopsis lyrata subsp. lyrata] >gi|297828045|ref|XP_002881905.1| 60S ribosomal protein L38 [Arabidopsis lyrata subsp. lyrata] >gi|3122724|sp|O22860.1|RL38_ARATH RecName: Full=60S ribosomal protein L38 >gi|13…	0.107684
Unigene50693_8B	minus strand sec24-like transport protein [Arabidopsis thaliana] >gi|78099801|sp|Q9SFU0.2|SC24A_ARATH RecName: Full=Protein transport protein Sec24-like At3g07100 >gi|332640977|gb|AEE74498.1| sec24-like transport protein [Arabidopsis thaliana]	0.107664
Unigene52353_8B	cysteine desulfurase 1 [Arabidopsis thaliana] >gi|222423676|dbj|BAH19805.1| AT5G65720 [Arabidopsis thaliana] >gi|332010712|gb|AED98095.1| cysteine desulfurase 1 [Arabidopsis thaliana]	0.106928
Unigene29087_8B	EMB2748 [Arabidopsis lyrata subsp. lyrata] >gi|297338070|gb|EFH68487.1| EMB2748 [Arabidopsis lyrata subsp. lyrata]	0.106736
Unigene18360_8B	minus strand uncharacterized protein [Arabidopsis thaliana] >gi|332660742|gb|AEE86142.1| uncharacterized protein [Arabidopsis thaliana]	0.106685
Unigene49807_8B	minus strand ribosomal protein L1p/L10e family protein [Arabidopsis thaliana] >gi|332646291|gb|AEE79812.1| ribosomal protein L1p/L10e family protein [Arabidopsis thaliana]	0.106583
Unigene7363_8B	predicted protein [Populus trichocarpa] >gi|222843938|gb|EEE81485.1| predicted protein [Populus trichocarpa]	0.106065
Unigene57250_8B	minus strand PREDICTED: similar to ARV1 [Vitis vinifera]	0.105809
Unigene32297_8B	LOW PSII accumulation 19 protein [Arabidopsis thaliana] >gi|8778732|gb|AAF79740.1|AC005106_21 T25N20.4 [Arabidopsis thaliana] >gi|332189712|gb|AEE27833.1| LOW PSII accumulation 19 protein [Arabidopsis thaliana]	0.105395
Unigene20251_8B	minus strand GDP-mannose 4,6-dehydratase [Nicotiana tabacum]	0.105212
Unigene22289_8B	minus strand acyl-activating enzyme 18 [Arabidopsis thaliana] >gi|29893268|gb|AAP03028.1| acyl-activating enzyme 18 [Arabidopsis thaliana] >gi|332195104|gb|AEE33225.1| acyl-activating enzyme 18 [Arabidopsis thaliana]	0.104821
Unigene8798_8B	minus strand beta amyrin synthase [Bruguiera gymnorhiza]	0.103582
Unigene38546_8B	RNA polymerase sigma subunit 1 [Arabidopsis lyrata subsp. lyrata] >gi|297332612|gb|EFH63030.1| RNA polymerase sigma subunit 1 [Arabidopsis lyrata subsp. lyrata]	0.103291
Unigene33324_8B	conserved hypothetical protein [Ricinus communis] >gi|223524767|gb|EEF27697.1| conserved hypothetical protein [Ricinus communis]	0.103082
Unigene12987_8B	minus strand ein3-binding f-box protein 3 [Populus trichocarpa] >gi|222854641|gb|EEE92188.1| ein3-binding f-box protein 3 [Populus trichocarpa]	0.102662
Unigene5661_8B	minus strand uncharacterized protein [Arabidopsis thaliana] >gi|111074432|gb|ABH04589.1| At4g17840 [Arabidopsis thaliana] >gi|332658556|gb|AEE83956.1| uncharacterized protein [Arabidopsis thaliana]	0.102426
Unigene5660_8B	zinc finger CCCH domain-containing protein 24 [Arabidopsis thaliana] >gi|75154217|sp|Q8L7S3.1|C3H24_ARATH RecName: Full=Zinc finger CCCH domain-containing protein 24; Short=AtC3H24 >gi|22135822|gb|AAM91097.1| At2g28450/T1B3.3 [Arabidopsis thaliana] >gi|25090447|gb|AAN72304.1| At2g28450/T1B3.3 [Arabidopsis thaliana] >gi|330253030|gb|AEC08124.1| zinc finger CCCH domain-containing protein 24 [Arabid…	0.102426
Unigene16232_8B	PIN1-like auxin transport protein [Cucumis sativus]	0.102169
Unigene45082_8B	minus strand f-box family protein [Populus trichocarpa] >gi|222857044|gb|EEE94591.1| f-box family protein [Populus trichocarpa]	0.101934
Unigene22175_8B	minus strand phototropin-1 [Zea mays] >gi|195611646|gb|ACG27653.1| phototropin-1 [Zea mays]	0.10082
Unigene53485_8B	predicted protein [Populus trichocarpa] >gi|222868506|gb|EEF05637.1| predicted protein [Populus trichocarpa]	0.100365
Unigene54340_8B	minus strand RecName: Full=Probable methyltransferase PMT3	0.100262
Unigene7800_8B	minus strand leucine-rich repeat extensin-like protein 3 [Arabidopsis thaliana] >gi|75337952|sp|Q9T0K5.1|LRX3_ARATH RecName: Full=Leucine-rich repeat extensin-like protein 3; Short=AtLRX3; Short=LRR/EXTENSIN3; AltName: Full=Cell wall hydroxyproline-rich glycoprotein; Flags: Precursor >gi|4584539|emb|CAB40769.1| extensin-like protein [Arabidopsis thaliana] >gi|7268037|emb|CAB78376.1| extensin-like…	0.100075
Unigene14024_8B	RecName: Full=Probable alpha-mannosidase I MNS5 >gi|5668763|gb|AAD45990.1|AC005916_2 Similar to gb|U04299 mannosyl-oligosaccharide alpha-1,2-mannosidase from Mus musculus. ESTs gb|R84145 and gb|AA394707 come from this gene [Arabidopsis thaliana] >gi|15912209|gb|AAL08238.1| At1g27520/T17H3_2 [Arabidopsis thaliana]	0.0992666
Unigene25848_8B	minus strand Quinonprotein alcohol dehydrogenase-like [Medicago truncatula]	0.0990028
Unigene57791_8B	minus strand strictosidine synthase family protein [Arabidopsis lyrata subsp. lyrata] >gi|297323966|gb|EFH54387.1| strictosidine synthase family protein [Arabidopsis lyrata subsp. lyrata]	0.0979845
Unigene37730_8B	Os02g0753400 [Oryza sativa Japonica Group] >gi|255671257|dbj|BAF10060.2| Os02g0753400 [Oryza sativa Japonica Group]	0.0978133
Unigene42005_8B	RNA recognition motif-containing protein [Arabidopsis thaliana] >gi|107738041|gb|ABF83619.1| At4g20030 [Arabidopsis thaliana] >gi|332658864|gb|AEE84264.1| RNA recognition motif-containing protein [Arabidopsis thaliana]	0.0978079
Unigene23241_8B	uncharacterized protein [Arabidopsis thaliana] >gi|107738190|gb|ABF83658.1| At1g55265 [Arabidopsis thaliana] >gi|332195095|gb|AEE33216.1| uncharacterized protein [Arabidopsis thaliana]	0.0977954
Unigene6474_8B	p-aminobenzoate synthase [Populus trichocarpa] >gi|222864340|gb|EEF01471.1| p-aminobenzoate synthase [Populus trichocarpa]	0.0974725
Unigene43650_8B	minus strand actin-related protein 9 [Arabidopsis thaliana] >gi|332007588|gb|AED94971.1| actin-related protein 9 [Arabidopsis thaliana]	0.0965969
Unigene20719_8B	minus strand similar to Saccharomyces cerevisiae transcription regulator SPO8 (SW:P41833) [Arabidopsis thaliana]	0.0963775
Unigene39281_8B	minus strand adenine nucleotide alpha hydrolases-domain containing protein kinase [Arabidopsis thaliana] >gi|332197836|gb|AEE35957.1| adenine nucleotide alpha hydrolases-domain containing protein kinase [Arabidopsis thaliana]	0.0957817
Unigene43346_8B	minus strand RecName: Full=Probable protein phosphatase 2C 39; Short=OsPP2C39 >gi|32487897|emb|CAE05356.1| OJ000315_02.1 [Oryza sativa Japonica Group] >gi|38346148|emb|CAD40677.2| OSJNBb0118P14.8 [Oryza sativa Japonica Group]	0.0957798
Unigene30719_8B	uncharacterized protein [Arabidopsis thaliana] >gi|332189808|gb|AEE27929.1| uncharacterized protein [Arabidopsis thaliana]	0.0954637
Unigene25260_8B	minus strand kinase family protein [Arabidopsis lyrata subsp. lyrata] >gi|297324839|gb|EFH55259.1| kinase family protein [Arabidopsis lyrata subsp. lyrata]	0.09475
Unigene39376_8B	minus strand phytochrome A [Armoracia rusticana]	0.0946811
Unigene26105_8B	minus strand uncharacterized protein [Arabidopsis thaliana] >gi|332005969|gb|AED93352.1| uncharacterized protein [Arabidopsis thaliana]	0.094231
Unigene42213_8B	minus strand uncharacterized protein [Arabidopsis thaliana] >gi|332008214|gb|AED95597.1| uncharacterized protein [Arabidopsis thaliana]	0.0941698
Unigene41696_8B	minus strand hydroxycinnamoyl CoA shikimate/quinate hydroxycinnamoyltransferase-like protein [Populus trichocarpa] >gi|222868721|gb|EEF05852.1| hydroxycinnamoyl CoA shikimate/quinate hydroxycinnamoyltransferase-like protein [Populus trichocarpa] >gi|267799523|gb|ACY79409.1| omega-hydroxyacid hydroxycinnamoyltransferase [Populus trichocarpa]	0.0927405
Unigene20655_8B	pherophorin-dz1 protein [Volvox carteri f. nagariensis]	0.092537
Unigene19131_8B	minus strand SGF29 tudor-like domain-containing protein [Arabidopsis thaliana] >gi|332643802|gb|AEE77323.1| SGF29 tudor-like domain-containing protein [Arabidopsis thaliana]	0.0922766
Unigene7722_8B	isoamylase isoform 2 [Solanum tuberosum]	0.0921502
Unigene5897_8B	minus strand PREDICTED: similar to FHY3 (FAR-RED ELONGATED HYPOCOTYLS 3); transcription factor [Vitis vinifera]	0.0919745
Unigene5896_8B	minus strand protease inhibitor/seed storage/lipid transfer protein family protein [Arabidopsis lyrata subsp. lyrata] >gi|297331734|gb|EFH62153.1| protease inhibitor/seed storage/lipid transfer protein family protein [Arabidopsis lyrata subsp. lyrata]	0.0919745
Unigene38799_8B	ubiquitin-specific protease 26 [Arabidopsis thaliana]	0.091446
Unigene28847_8B	amine oxidase family protein [Arabidopsis lyrata subsp. lyrata] >gi|297330582|gb|EFH61001.1| amine oxidase family protein [Arabidopsis lyrata subsp. lyrata]	0.0914141
Unigene52782_8B	Transmembrane amino acid transporter family protein [Arabidopsis thaliana] >gi|15215843|gb|AAK91466.1| AT4g38250/F22I13_20 [Arabidopsis thaliana] >gi|22137052|gb|AAM91371.1| At4g38250/F22I13_20 [Arabidopsis thaliana] >gi|332661505|gb|AEE86905.1| Transmembrane amino acid transporter family protein [Arabidopsis thaliana]	0.0901598
Unigene2439_8B	cytochrome P450 [Populus trichocarpa] >gi|222867924|gb|EEF05055.1| cytochrome P450 [Populus trichocarpa]	0.0899398
Unigene33432_8B	Intracellular chloride channel [Medicago truncatula]	0.0897023
Unigene7039_8B	minus strand RNA-binding-related protein [Arabidopsis thaliana] >gi|332660170|gb|AEE85570.1| RNA-binding-related protein [Arabidopsis thaliana]	0.0893661
Unigene8880_8B	pentatricopeptide repeat-containing protein [Arabidopsis lyrata subsp. lyrata] >gi|297319101|gb|EFH49523.1| pentatricopeptide repeat-containing protein [Arabidopsis lyrata subsp. lyrata]	0.0893308
Unigene24293_8B	concanavalin A-like lectin kinase-like protein [Arabidopsis thaliana] >gi|75333788|sp|Q9FG33.1|LRKS5_ARATH RecName: Full=Probable L-type lectin-domain containing receptor kinase S.5; Short=LecRK-S.5; Flags: Precursor >gi|9759302|dbj|BAB09808.1| lectin-like protein kinase [Arabidopsis thaliana] >gi|332003674|gb|AED91057.1| concanavalin A-like lectin kinase-like protein [Arabidopsis thaliana]	0.0892785
Unigene34363_8B	minus strand SecY protein [Populus trichocarpa] >gi|222843843|gb|EEE81390.1| SecY protein [Populus trichocarpa]	0.089143
Unigene41869_8B	cyclase family protein [Arabidopsis lyrata subsp. lyrata] >gi|297314934|gb|EFH45357.1| cyclase family protein [Arabidopsis lyrata subsp. lyrata]	0.0883949
Unigene57640_8B	vacuolar protein sorting-associated protein 26-like protein [Solanum tuberosum]	0.0882339
Unigene28735_8B	minus strand hydroxyproline-rich glycoprotein family protein [Arabidopsis lyrata subsp. lyrata] >gi|297311747|gb|EFH42171.1| hydroxyproline-rich glycoprotein family protein [Arabidopsis lyrata subsp. lyrata]	0.0873979
Unigene33925_8B	Os08g0109000 [Oryza sativa Japonica Group] >gi|113622776|dbj|BAF22721.1| Os08g0109000 [Oryza sativa Japonica Group]	0.0873328
Unigene52205_8B	minus strand light dependent NADH:protochlorophyllide oxidoreductase 1 [Solanum lycopersicum]	0.0873033
Unigene15469_8B	minus strand tetratricopeptide repeat domain-containing protein [Arabidopsis thaliana] >gi|332006825|gb|AED94208.1| tetratricopeptide repeat domain-containing protein [Arabidopsis thaliana]	0.0868087
Unigene46315_8B	minus strand Os02g0730500 [Oryza sativa Japonica Group] >gi|46390466|dbj|BAD15927.1| Acidic 82 kDa protein -like [Oryza sativa Japonica Group] >gi|46390862|dbj|BAD16366.1| Acidic 82 kDa protein -like [Oryza sativa Japonica Group] >gi|113537545|dbj|BAF09928.1| Os02g0730500 [Oryza sativa Japonica Group]	0.0866503
Unigene4535_8B	minus strand JHL06B08.2 [Jatropha curcas]	0.0865402
Unigene16094_8B	minus strand AT-hook DNA-binding protein [Catharanthus roseus]	0.0863132
Unigene13301_8B	Os05g0588200 [Oryza sativa Japonica Group] >gi|113580024|dbj|BAF18387.1| Os05g0588200 [Oryza sativa Japonica Group]	0.0859776
Unigene41125_8B	minus strand cytochrome P450 monooxygenase CYP89H3 [Glycine max]	0.0859719
Unigene15928_8B	conserved hypothetical protein [Ricinus communis] >gi|223539113|gb|EEF40709.1| conserved hypothetical protein [Ricinus communis]	0.0859619
Unigene10976_8B	H0818E04.8 [Oryza sativa Indica Group] >gi|116310193|emb|CAH67205.1| OSIGBa0152K17.17 [Oryza sativa Indica Group]	0.0858767
Unigene16420_8B	predicted protein [Populus trichocarpa] >gi|222861232|gb|EEE98774.1| predicted protein [Populus trichocarpa]	0.08472
Unigene10315_8B	conserved hypothetical protein [Ricinus communis] >gi|223531648|gb|EEF33474.1| conserved hypothetical protein [Ricinus communis]	0.0846031
Unigene18607_8B	minus strand galactosyltransferase family protein [Arabidopsis lyrata subsp. lyrata] >gi|297339589|gb|EFH70006.1| galactosyltransferase family protein [Arabidopsis lyrata subsp. lyrata]	0.0844614
Unigene11379_8B	Uroporphyrinogen decarboxylase 2 [Arabidopsis thaliana] >gi|6014937|sp|O22886.1|DCUP2_ARATH RecName: Full=Uroporphyrinogen decarboxylase 2, chloroplastic; Short=UPD2; Short=URO-D2; Flags: Precursor >gi|330254743|gb|AEC09837.1| Uroporphyrinogen decarboxylase 2 [Arabidopsis thaliana]	0.0843643
Unigene14566_8B	minus strand conserved hypothetical protein [Ricinus communis] >gi|223551218|gb|EEF52704.1| conserved hypothetical protein [Ricinus communis]	0.0838954
Unigene34351_8B	AT4G12400 [Arabidopsis thaliana]	0.0834031
Unigene37831_8B	cupredoxin-like protein [Arabidopsis thaliana] >gi|332197034|gb|AEE35155.1| cupredoxin-like protein [Arabidopsis thaliana]	0.0832273
Unigene11615_8B	conserved hypothetical protein [Ricinus communis] >gi|223527925|gb|EEF30012.1| conserved hypothetical protein [Ricinus communis]	0.0831125
Unigene28701_8B	CCR4-associated factor [Ipomoea batatas]	0.0830458
Unigene43765_8B	minus strand uncharacterized protein [Arabidopsis thaliana] >gi|332645140|gb|AEE78661.1| uncharacterized protein [Arabidopsis thaliana]	0.082936
Unigene2334_8B	minus strand S-adenosylmethionine-dependent methyltransferase domain-containing protein [Arabidopsis thaliana] >gi|330253485|gb|AEC08579.1| S-adenosylmethionine-dependent methyltransferase domain-containing protein [Arabidopsis thaliana]	0.0826449
Unigene24628_8B	minus strand UDP-D-glucuronic acid 4-epimerase [Gossypium hirsutum]	0.082054
Unigene3712_8B	Nucleotide/sugar transporter family protein [Arabidopsis thaliana] >gi|91807050|gb|ABE66252.1| transporter-like [Arabidopsis thaliana] >gi|332009319|gb|AED96702.1| Nucleotide/sugar transporter family protein [Arabidopsis thaliana]	0.081929
Unigene3709_8B	minus strand aminopeptidase-like protein [Arabidopsis thaliana] >gi|7270256|emb|CAB80026.1| aminopeptidase-like protein [Arabidopsis thaliana]	0.081929
Unigene49781_8B	minus strand nramp transporter [Populus trichocarpa] >gi|222856903|gb|EEE94450.1| nramp transporter [Populus trichocarpa]	0.0814416
Unigene9287_8B	F1E22.12 [Arabidopsis thaliana]	0.0810904
Unigene3288_8B	minus strand cyclase [Arabidopsis thaliana] >gi|12643854|sp|Q9SZ30.1|HIS5_ARATH RecName: Full=Imidazole glycerol phosphate synthase hisHF, chloroplastic; Short=IGP synthase; Short=IGPS; Short=ImGP synthase; Includes: RecName: Full=Glutamine amidotransferase; Includes: RecName: Full=Cyclase; Flags: Precursor >gi|4455213|emb|CAB36536.1| glutamine amidotransferase/cyclase [Arabidopsis thaliana] >gi|…	0.080914
Unigene8203_8B	minus strand Contains similarity to p69d gene from Lycopersicon esculentum gb|Y17278 and contains a Peptidase S8 PF|00082 domain [Arabidopsis thaliana]	0.0807614
Unigene19865_8B	esterase/lipase domain-containing protein [Arabidopsis thaliana] >gi|79313185|ref|NP_001030672.1| esterase/lipase domain-containing protein [Arabidopsis thaliana] >gi|332641554|gb|AEE75075.1| esterase/lipase domain-containing protein [Arabidopsis thaliana] >gi|332641555|gb|AEE75076.1| esterase/lipase domain-containing protein [Arabidopsis thaliana]	0.0807026
Unigene42991_8B	>Unigene42991_8B 1 618 minus strand RNA helicase [Arabidopsis thaliana]	0.0805389
Unigene3842_8B	minus strand ribosome biogenesis protein NEP1 [Zea mays] >gi|195623488|gb|ACG33574.1| ribosome biogenesis protein NEP1 [Zea mays]	0.0795409
Unigene53845_8B	serine/threonine protein kinase-like protein [Glycine max]	0.0792312
Unigene3985_8B	DNAJ heat shock N-terminal domain-containing protein [Arabidopsis thaliana] >gi|332197449|gb|AEE35570.1| DNAJ heat shock N-terminal domain-containing protein [Arabidopsis thaliana]	0.0788439
Unigene3980_8B	UDP-glucosyltransferase family 1 protein [Citrus sinensis]	0.0788439
Unigene51898_8B	minus strand PGR5-like protein 1B [Arabidopsis thaliana] >gi|332657675|gb|AEE83075.1| PGR5-like protein 1B [Arabidopsis thaliana]	0.0786663
Unigene11563_8B	minus strand mevalonate kinase [Hevea brasiliensis] >gi|164604974|dbj|BAF98283.1| mevalonate kinase [Hevea brasiliensis]	0.0783754
Unigene7392_8B	minus strand DOMON and dopamine beta-monooxygenase N-terminal domain-containing protein [Arabidopsis thaliana] >gi|19699059|gb|AAL90897.1| AT5g54830/MBG8_9 [Arabidopsis thaliana] >gi|27363250|gb|AAO11544.1| At5g54830/MBG8_9 [Arabidopsis thaliana] >gi|332009162|gb|AED96545.1| DOMON and dopamine beta-monooxygenase N-terminal domain-containing protein [Arabidopsis thaliana]	0.0783661
Unigene33765_8B	minus strand secondary cell wall-related glycosyltransferase family 47 [Populus tremula x Populus tremuloides]	0.078032
Unigene6119_8B	minus strand Os02g0748800 [Oryza sativa Japonica Group] >gi|46390946|dbj|BAD16460.1| glutaredoxin-like [Oryza sativa Japonica Group] >gi|255671252|dbj|BAF10035.2| Os02g0748800 [Oryza sativa Japonica Group]	0.0778666
Unigene6118_8B	uncharacterized protein [Arabidopsis thaliana] >gi|332643839|gb|AEE77360.1| uncharacterized protein [Arabidopsis thaliana]	0.0778666
Unigene23317_8B	uncharacterized protein [Arabidopsis thaliana] >gi|332646662|gb|AEE80183.1| uncharacterized protein [Arabidopsis thaliana]	0.0777246
[truncated: 292 more rows]
